# Supplementary material for: Crystal structure of 4-(2-bromo­prop­ion­yl)-3-phenyl­sydnone
Source: Acta Crystallogr Sect E Struct Rep Online. 2014 Oct 18;70(Pt 11):o1165–6. doi: 10.1107/S1600536814022260 (PMC4257336; doi:10.1107/S1600536814022260)
Supplement: Supplementary file 1 [file e-70-o1165-sup1.cif]

##############################################################################
#                                                                            #
# This CIF contains the data in a paper accepted for publication in          #
# Acta Crystallographica Section E. It conforms to the requirements of       #
# Notes for Authors for Acta Crystallographica Section E, and has been       #
# peer reviewed under the auspices of the IUCr Commission on Journals.       #
#                                                                            #
# Full details of the Crystallographic Information File format               #
# are given in the paper "The Crystallographic Information File (CIF):       #
# a New Standard Archive File for Crystallography" by S. R. Hall, F. H.      #
# Allen and I. D. Brown [Acta Cryst. (1991), A47, 655-685].                  #
#                                                                            #
# The current version of the core CIF dictionary is obtainable from          #
# ftp://ftp.iucr.org/pub/cif_core.dic.                                       #
#                                                                            #
# Software is freely available for graphical display of the structure(s)     #
# in this CIF. For information consult the CIF software page                 #
# http://www.iucr.org/resources/cif/software.                                #
#                                                                            #
# This file may be used for bona fide research purposes within the           #
# scientific community so long as proper attribution is given to the journal # 
# article from which it was obtained.                                        #
#                                                                            #
##############################################################################
data_I
_audit_creation_method
;
Olex2 1.2
(compiled 2014.06.27 svn.r2953 for OlexSys, GUI svn.r4855)
;
_journal_date_recd_electronic     2014-09-12
_journal_date_accepted     2014-10-08
_journal_name_full     'Acta Crystallographica, Section E'
_journal_year     2014
_journal_volume     70
_journal_issue     11
_journal_page_first     o1165
_journal_page_last     o1166
_journal_paper_category     HO
_journal_paper_doi     10.1107/S1600536814022260
_journal_coeditor_code     PK2531
_publ_contact_author_name     'Grossie, D.'
_publ_contact_author_address
;
Wright State University
Chemistry
3649 Colonel Glenn Hwy.
Dayton
Ohio 45435
US
;
_publ_contact_author_email     david.grossie@wright.edu
_publ_contact_author_phone     '+01 937 775 2210'
_publ_section_title
;
Crystal structure of 4-(2-bromopropionyl)-3-phenylsydnone
;
loop_
    _publ_author_name
    _publ_author_address
    'Grossie, D.'
;
Wright State University
Chemistry
3649 Colonel Glenn Hwy.
Dayton
Ohio 45435
USA
;
    'Harrison, L.'
;
Wright State University
Chemistry
3649 Colonel Glenn Hwy.
Dayton
Ohio 45435
USA
;
    'Turnbull, K.'
;
Wright State University
Chemistry
3649 Colonel Glenn Hwy.
Dayton
Ohio 45435
USA
;
_publ_section_synopsis     .
_database_code_depnum_ccdc_archive     'CCDC 1028263'
_chemical_name_systematic
;
4-(2-Bromopropanoyl)-3-phenyl-1,2,3\l^5^-oxadiazol-3-ylium-5-olate
;
_chemical_name_common
;
3-Phenyl-4-(2-bromopropionyl)sydnone
;
_chemical_formula_moiety     'C11 H9 Br N2 O3'
_chemical_formula_sum     'C11 H9 Br N2 O3'
_chemical_formula_iupac     'C11 H9 Br N2 O3'
_chemical_formula_weight     297.11
_chemical_melting_point     ?
_space_group_crystal_system     triclinic
_space_group_name_H-M_alt     'P -1'
_space_group_name_Hall     '-P 1'
loop_
    _space_group_symop_operation_xyz
    'x, y, z'
    '-x, -y, -z'
_cell_length_a     7.5388(8)
_cell_length_b     7.8094(8)
_cell_length_c     10.2470(11)
_cell_angle_alpha     89.1333(14)
_cell_angle_beta     77.2754(14)
_cell_angle_gamma     72.6502(13)
_cell_volume     560.86(10)
_cell_formula_units_Z     2
_cell_measurement_reflns_used     4182
_cell_measurement_theta_min     2.736
_cell_measurement_theta_max     30.738
_cell_measurement_temperature     173
_exptl_crystal_description     block
_exptl_crystal_colour     'clear colourless'
_exptl_crystal_size_max     0.48
_exptl_crystal_size_mid     0.43
_exptl_crystal_size_min     0.21
_exptl_crystal_density_diffrn     1.759
_exptl_crystal_density_meas     ?
_exptl_crystal_density_method     ?
_exptl_crystal_F_000     296
_exptl_absorpt_coefficient_mu     3.662
_exptl_absorpt_correction_type     multi-scan
_exptl_absorpt_process_details
;
(SADABS; Bruker, 2006)
;
_exptl_absorpt_correction_T_min     0.5855
_exptl_absorpt_correction_T_max     0.7462
_exptl_special_details
;
Absorption correction:
SADABS-2008/1 (Bruker,2008) was used for absorption correction.
wR2(int) was 0.1048 before and 0.0276 after correction.
The Ratio of minimum to maximum transmission is 0.7846.
The \l/2 correction factor is 0.0015.
;
_diffrn_ambient_temperature     173
_diffrn_radiation_type     MoK\a
_diffrn_radiation_wavelength     0.71073
_diffrn_radiation_monochromator     graphite
_diffrn_measurement_device_type     'Bruker APEXII'
_diffrn_measurement_device     'CCD area detector'
_diffrn_measurement_method     '\w scans'
_diffrn_detector_area_resol_mean     ?
_diffrn_reflns_number     8816
_diffrn_reflns_av_R_equivalents     0.0189
_diffrn_reflns_theta_min     2.040
_diffrn_reflns_theta_max     31.290
_diffrn_reflns_theta_full     26.000
_diffrn_measured_fraction_theta_max     0.905
_diffrn_measured_fraction_theta_full     0.998
_diffrn_reflns_limit_h_min     -10
_diffrn_reflns_limit_h_max     10
_diffrn_reflns_limit_k_min     -11
_diffrn_reflns_limit_k_max     11
_diffrn_reflns_limit_l_min     -14
_diffrn_reflns_limit_l_max     14
loop_
    _refln_index_h
    _refln_index_k
    _refln_index_l
    _refln_F_squared_meas
    -1 0 0 16.1032
    -1 0 0 14.8862
    1 0 0 16.4301
    1 0 0 14.8962
    -2 0 0 979.869
    -2 0 0 992.288
    2 0 0 953.559
    2 0 0 938.009
    -3 0 0 269.847
    -3 0 0 256.267
    3 0 0 258.181
    -4 0 0 150.019
    -4 0 0 149.321
    4 0 0 166.376
    4 0 0 156.402
    -5 0 0 1292.76
    5 0 0 1289.02
    5 0 0 1318.67
    -6 0 0 890.614
    6 0 0 895.252
    6 0 0 880.661
    6 0 0 918.28
    -7 0 0 414.201
    7 0 0 432.601
    7 0 0 402.85
    -8 0 0 1.71791
    8 0 0 0.58906
    8 0 0 2.49778
    -9 0 0 1.67831
    9 0 0 0.38061
    -10 0 0 48.7474
    9 -1 0 33.9136
    -9 1 0 30.893
    8 -1 0 9.60549
    -8 1 0 9.44405
    7 -1 0 99.1407
    7 -1 0 96.1602
    7 -1 0 91.3608
    -7 1 0 95.7542
    6 -1 0 209.815
    6 -1 0 195.896
    -6 1 0 208.084
    5 -1 0 1360.52
    5 -1 0 1325.6
    -5 1 0 1319.62
    -5 1 0 1360.21
    4 -1 0 680.101
    4 -1 0 696.633
    -4 1 0 718.253
    -4 1 0 687.821
    3 -1 0 27.924
    3 -1 0 18.3467
    -3 1 0 21.8851
    -3 1 0 20.9934
    2 -1 0 305.519
    2 -1 0 338.913
    -2 1 0 323.338
    -2 1 0 327.244
    1 -1 0 5.90862
    1 -1 0 6.007
    -1 1 0 8.90948
    -1 1 0 6.9421
    0 -1 0 3604.23
    0 -1 0 3540.37
    0 -1 0 3957.6
    0 1 0 3671.38
    -1 -1 0 203.644
    1 1 0 203.114
    1 1 0 211.349
    -2 -1 0 2496.05
    2 1 0 2419.8
    2 1 0 2445.85
    2 1 0 2331.75
    -3 -1 0 121.171
    3 1 0 125.825
    3 1 0 115.995
    3 1 0 118.629
    -4 -1 0 59.6509
    4 1 0 56.0461
    4 1 0 54.6921
    4 1 0 56.0952
    -5 -1 0 372.258
    5 1 0 357.987
    5 1 0 379.212
    5 1 0 381.141
    -6 -1 0 425.658
    6 1 0 472.625
    6 1 0 425.867
    6 1 0 450.588
    -7 -1 0 801.135
    7 1 0 822.122
    7 1 0 808.785
    -8 -1 0 55.6527
    8 1 0 62.8471
    8 1 0 59.1128
    -9 -1 0 124.111
    9 1 0 136.161
    9 1 0 131.595
    -10 -1 0 19.9668
    10 1 0 12.9401
    8 -2 0 16.3833
    8 -2 0 16.0432
    -8 2 0 14.5779
    7 -2 0 79.7664
    7 -2 0 71.4053
    -7 2 0 78.3238
    6 -2 0 42.3084
    6 -2 0 39.3778
    -6 2 0 43.2537
    5 -2 0 1048.48
    5 -2 0 1062.11
    5 -2 0 1059.96
    -5 2 0 1025.37
    -5 2 0 1030.21
    4 -2 0 880.609
    4 -2 0 913.575
    4 -2 0 921.723
    -4 2 0 879.005
    -4 2 0 919.689
    3 -2 0 1871.83
    3 -2 0 1859.38
    3 -2 0 1970.14
    -3 2 0 1916.04
    -3 2 0 1931.25
    2 -2 0 510.865
    2 -2 0 538.864
    2 -2 0 491.873
    -2 2 0 504.474
    -2 2 0 513.527
    1 -2 0 59.4019
    1 -2 0 51.4693
    1 -2 0 58.7818
    -1 2 0 61.9406
    -1 2 0 68.3376
    0 -2 0 5.95931
    0 -2 0 6.98667
    0 2 0 6.34338
    -1 -2 0 2482.6
    -1 -2 0 2558.31
    -1 -2 0 2623.19
    1 2 0 2618.63
    -2 -2 0 1441.7
    2 2 0 1393.35
    3 2 0 977.49
    3 2 0 964.466
    -4 -2 0 449.695
    4 2 0 459.179
    4 2 0 433.441
    -5 -2 0 58.0238
    5 2 0 53.9902
    5 2 0 50.9361
    5 2 0 50.6746
    -6 -2 0 275.562
    6 2 0 293.362
    6 2 0 279.909
    -7 -2 0 465.785
    7 2 0 471.753
    7 2 0 472.875
    -8 -2 0 269.547
    8 2 0 278.287
    8 2 0 249.78
    -9 -2 0 199.347
    9 2 0 199.718
    9 2 0 212.076
    -10 -2 0 16.3068
    10 2 0 13.0432
    10 2 0 14.503
    8 -3 0 19.0057
    7 -3 0 459.379
    -7 3 0 476.113
    6 -3 0 0.1004
    6 -3 0 4.20043
    -6 3 0 -1.9549
    5 -3 0 37.8279
    5 -3 0 39.2698
    -5 3 0 35.6815
    4 -3 0 423.742
    4 -3 0 429.022
    4 -3 0 432.425
    -4 3 0 425.935
    -4 3 0 432.517
    3 -3 0 638.398
    3 -3 0 620.104
    3 -3 0 635.605
    -3 3 0 629.983
    -3 3 0 630.484
    2 -3 0 1643.76
    2 -3 0 1671.43
    2 -3 0 1639.67
    -2 3 0 1604.88
    -2 3 0 1613.75
    1 -3 0 157.204
    1 -3 0 153.701
    -1 3 0 162.396
    -1 3 0 159.772
    0 -3 0 217.383
    0 -3 0 195.65
    0 -3 0 203.993
    0 3 0 194.433
    -1 -3 0 733.881
    -1 -3 0 724.42
    -1 -3 0 717.416
    1 3 0 756.982
    -2 -3 0 2597.17
    -2 -3 0 2504.05
    2 3 0 2573.68
    2 3 0 2676.48
    -3 -3 0 239.013
    3 3 0 238.281
    -4 -3 0 2518.45
    4 3 0 2419.99
    4 3 0 2508.73
    -5 -3 0 115.637
    5 3 0 102.758
    5 3 0 112.602
    -6 -3 0 349.76
    6 3 0 353.377
    6 3 0 339.616
    -7 -3 0 293.904
    7 3 0 308.475
    7 3 0 293.337
    -8 -3 0 121.361
    8 3 0 124.208
    8 3 0 135.33
    -9 -3 0 114.041
    9 3 0 110.112
    9 3 0 118.675
    -10 -3 0 84.2181
    10 3 0 74.9602
    10 3 0 76.8305
    8 -4 0 75.4215
    7 -4 0 293.482
    6 -4 0 115.951
    6 -4 0 105.348
    -6 4 0 106.463
    5 -4 0 5.49192
    5 -4 0 1.37602
    -5 4 0 2.61284
    4 -4 0 203.832
    4 -4 0 214.134
    -4 4 0 206.58
    3 -4 0 296.691
    3 -4 0 287.06
    3 -4 0 293.494
    -3 4 0 282.413
    -3 4 0 285.453
    2 -4 0 1646.9
    2 -4 0 1634.81
    -2 4 0 1615.37
    -2 4 0 1616.29
    1 -4 0 797.201
    1 -4 0 773.99
    -1 4 0 787.086
    -1 4 0 776.151
    0 -4 0 1797.69
    0 -4 0 1773.36
    0 -4 0 1830.07
    0 4 0 1784.13
    -1 -4 0 117.043
    -1 -4 0 118.707
    -1 -4 0 123.64
    1 4 0 128.235
    -2 -4 0 901.845
    -2 -4 0 848.106
    -2 -4 0 900.428
    2 4 0 935.68
    -3 -4 0 330.053
    -3 -4 0 334.861
    3 4 0 320.623
    -4 -4 0 1065.32
    4 4 0 1075.1
    4 4 0 1089.84
    -5 -4 0 824.802
    5 4 0 817.391
    5 4 0 806.128
    -6 -4 0 76.919
    6 4 0 63.3487
    6 4 0 77.0986
    -7 -4 0 69.9002
    7 4 0 59.1721
    7 4 0 64.2446
    -8 -4 0 41.0343
    8 4 0 40.997
    8 4 0 44.0222
    -9 -4 0 358.758
    9 4 0 361.674
    9 4 0 358.457
    -10 -4 0 150.846
    10 4 0 147.218
    10 4 0 161.149
    7 -5 0 231.747
    6 -5 0 193.899
    5 -5 0 191.506
    5 -5 0 197.852
    -5 5 0 193.078
    4 -5 0 84.0075
    4 -5 0 81.3905
    -4 5 0 78.1326
    3 -5 0 0.46034
    3 -5 0 2.24766
    -3 5 0 1.5143
    2 -5 0 344.53
    2 -5 0 350.921
    -2 5 0 327.562
    -2 5 0 330.969
    1 -5 0 533.231
    1 -5 0 517.04
    -1 5 0 532.786
    -1 5 0 527.582
    0 -5 0 268.314
    0 -5 0 274.837
    0 -5 0 261.376
    0 5 0 268.973
    -1 -5 0 623.805
    -1 -5 0 626.436
    -1 -5 0 625.154
    1 5 0 614.645
    -2 -5 0 176.728
    -2 -5 0 174.203
    -2 -5 0 166.501
    2 5 0 189.824
    -3 -5 0 44.77
    -3 -5 0 47.3665
    3 5 0 42.619
    3 5 0 37.9192
    -4 -5 0 286.142
    4 5 0 285.916
    4 5 0 278.973
    -5 -5 0 712.987
    5 5 0 678.345
    5 5 0 702.501
    -6 -5 0 6.88385
    6 5 0 5.42603
    6 5 0 5.21537
    -7 -5 0 309.807
    7 5 0 287.486
    7 5 0 292.652
    -8 -5 0 8.67556
    8 5 0 5.12702
    8 5 0 7.56305
    -9 -5 0 76.5098
    9 5 0 91.4143
    9 5 0 80.102
    -10 -5 0 143.687
    10 5 0 157.687
    10 5 0 152.678
    6 -6 0 70.0452
    5 -6 0 782.659
    4 -6 0 125.253
    4 -6 0 124.838
    -4 6 0 131.729
    3 -6 0 135.461
    3 -6 0 130.726
    -3 6 0 141.731
    2 -6 0 129.773
    2 -6 0 124.548
    -2 6 0 118.657
    1 -6 0 169.585
    1 -6 0 167.965
    -1 6 0 157.538
    0 -6 0 1086.36
    0 -6 0 1088.35
    0 6 0 1075.89
    -1 -6 0 320.518
    -1 -6 0 321.251
    -1 -6 0 321.469
    1 6 0 329.754
    -2 -6 0 537.907
    -2 -6 0 531.981
    -2 -6 0 526.281
    2 6 0 535.329
    -3 -6 0 8.10544
    -3 -6 0 8.10936
    3 6 0 6.63808
    3 6 0 6.70271
    -4 -6 0 12.593
    4 6 0 15.0312
    4 6 0 20.4845
    -5 -6 0 908.165
    5 6 0 879.074
    5 6 0 877.983
    -6 -6 0 327.132
    6 6 0 317.222
    6 6 0 341.408
    -7 -6 0 177.39
    7 6 0 165.943
    7 6 0 166.079
    -8 -6 0 211.917
    8 6 0 210.268
    8 6 0 220.124
    -9 -6 0 1.22856
    9 6 0 2.37524
    9 6 0 4.36419
    10 6 0 26.8484
    5 -7 0 186.911
    4 -7 0 8.12377
    -4 7 0 12.7602
    3 -7 0 114.752
    3 -7 0 124.895
    -3 7 0 115.157
    2 -7 0 69.0922
    2 -7 0 77.4511
    -2 7 0 69.3244
    1 -7 0 59.0417
    1 -7 0 51.3995
    -1 7 0 48.0358
    0 -7 0 796.007
    0 -7 0 792.705
    0 7 0 792.741
    -1 -7 0 129.204
    -1 -7 0 122.336
    -1 -7 0 125.546
    1 7 0 129.748
    -2 -7 0 494.824
    -2 -7 0 509.414
    -2 -7 0 486.907
    2 7 0 490.101
    -3 -7 0 83.0934
    3 7 0 81.7461
    3 7 0 92.0874
    -4 -7 0 329.248
    4 7 0 345.009
    4 7 0 338.747
    -5 -7 0 260.454
    5 7 0 259.566
    5 7 0 266.716
    -6 -7 0 97.3136
    6 7 0 79.3653
    6 7 0 81.5602
    -7 -7 0 152.532
    7 7 0 137.315
    7 7 0 151.775
    -8 -7 0 192.208
    8 7 0 184.906
    8 7 0 189.605
    -9 -7 0 14.4426
    9 7 0 18.4815
    9 7 0 22.7521
    4 -8 0 115.768
    3 -8 0 141.073
    2 -8 0 237.392
    2 -8 0 218.992
    -2 8 0 236.274
    1 -8 0 108.222
    1 -8 0 96.1985
    -1 8 0 101.778
    0 -8 0 71.8388
    0 -8 0 76.9854
    0 8 0 72.4701
    -1 -8 0 196.135
    -1 -8 0 200.341
    -1 -8 0 195.437
    -2 -8 0 73.8064
    -2 -8 0 79.0045
    2 8 0 78.0703
    -3 -8 0 390.193
    3 8 0 367.849
    3 8 0 394.401
    -4 -8 0 83.7768
    4 8 0 83.4185
    4 8 0 84.7074
    -5 -8 0 1.65391
    5 8 0 1.29367
    5 8 0 0.2764
    -6 -8 0 28.892
    6 8 0 21.5496
    6 8 0 28.6099
    -7 -8 0 131.447
    7 8 0 129.354
    7 8 0 119.287
    -8 -8 0 11.7757
    8 8 0 5.44782
    8 8 0 10.1144
    9 8 0 136.033
    2 -9 0 207.398
    1 -9 0 272.279
    1 -9 0 280.611
    -1 9 0 271.129
    0 -9 0 1.07784
    0 -9 0 0.56289
    0 9 0 1.45745
    -1 -9 0 57.5884
    -1 -9 0 60.2346
    1 9 0 62.5267
    -2 -9 0 35.6375
    -2 -9 0 28.586
    3 9 0 311.951
    3 9 0 272.79
    -4 -9 0 90.4858
    4 9 0 83.6231
    4 9 0 99.3705
    -5 -9 0 76.4962
    5 9 0 68.9405
    5 9 0 65.9173
    -6 -9 0 23.127
    6 9 0 21.6837
    6 9 0 18.3284
    -7 -9 0 27.2961
    7 9 0 19.6064
    7 9 0 22.5138
    8 9 0 4.35394
    1 -10 0 45.1558
    0 -10 0 95.5333
    0 -10 0 77.81
    0 10 0 81.3246
    -1 -10 0 1.80749
    1 10 0 3.27619
    -3 -10 0 47.544
    -4 -10 0 137.716
    4 10 0 121.06
    -5 -10 0 242.391
    5 10 0 227.391
    5 10 0 227.005
    -6 -10 0 81.7712
    6 10 0 81.3029
    6 10 0 75.4471
    7 10 0 40.979
    1 11 0 4.95571
    2 11 0 11.9565
    2 11 0 14.0842
    -3 -11 0 19.0067
    4 11 0 1.29564
    -4 -11 1 37.4931
    3 11 -1 56.6434
    -3 -11 1 76.2857
    2 11 -1 103.564
    6 10 -1 6.10582
    6 10 -1 10.7787
    -6 -10 1 12.419
    5 10 -1 7.50579
    5 10 -1 10.1325
    -5 -10 1 14.7173
    4 10 -1 79.6564
    -4 -10 1 72.0324
    -3 -10 1 10.5601
    2 10 -1 39.9673
    -2 -10 1 44.9668
    1 10 -1 99.9877
    1 -10 1 10.8473
    8 9 -1 58.1666
    7 9 -1 124.806
    7 9 -1 148.596
    -7 -9 1 138.563
    6 9 -1 136.583
    6 9 -1 131.996
    -6 -9 1 130.265
    5 9 -1 3.70554
    5 9 -1 3.38938
    -5 -9 1 4.43161
    4 9 -1 0.60017
    4 9 -1 -1.3077
    -4 -9 1 3.01308
    3 9 -1 234.178
    -3 -9 1 225.146
    2 9 -1 80.4668
    2 9 -1 105.879
    -2 -9 1 93.5531
    -1 -9 1 456.468
    0 9 -1 118.006
    0 -9 1 121.665
    0 -9 1 119.34
    -1 9 -1 19.1019
    1 -9 1 12.8116
    2 -9 1 4.84746
    3 -9 1 48.685
    8 8 -1 31.442
    8 8 -1 32.6754
    -8 -8 1 28.472
    7 8 -1 159.994
    7 8 -1 145.128
    -7 -8 1 152.408
    6 8 -1 139.985
    6 8 -1 131.336
    -6 -8 1 157.83
    5 8 -1 130.996
    5 8 -1 127.924
    -5 -8 1 126.554
    4 8 -1 152.479
    4 8 -1 148.26
    -4 -8 1 150.057
    3 8 -1 -0.7455
    -3 -8 1 1.55535
    2 8 -1 30.2575
    2 8 -1 23.6577
    -2 -8 1 22.9333
    1 8 -1 382.183
    -1 -8 1 367.244
    -1 -8 1 367.9
    -1 -8 1 364.891
    0 8 -1 468.19
    0 -8 1 452.918
    0 -8 1 455.184
    -1 8 -1 28.8544
    1 -8 1 25.5323
    1 -8 1 27.2381
    -2 8 -1 88.8309
    2 -8 1 79.0572
    3 -8 1 7.02317
    4 -8 1 173.527
    9 7 -1 65.3553
    9 7 -1 60.4802
    -9 -7 1 56.0956
    8 7 -1 4.15054
    8 7 -1 1.79282
    -8 -7 1 -1.0117
    7 7 -1 35.7488
    7 7 -1 28.1513
    -7 -7 1 36.2426
    6 7 -1 166.227
    6 7 -1 168.854
    -6 -7 1 173.983
    5 7 -1 186.504
    5 7 -1 194.399
    -5 -7 1 212.174
    4 7 -1 170.748
    4 7 -1 187.058
    -4 -7 1 184.214
    3 7 -1 104.913
    -3 -7 1 103.786
    2 7 -1 20.0959
    -2 -7 1 17.2244
    -2 -7 1 16.347
    1 7 -1 84.1437
    -1 -7 1 98.5319
    -1 -7 1 84.0946
    -1 -7 1 79.9963
    0 7 -1 475.152
    0 7 -1 463.979
    0 -7 1 453.009
    0 -7 1 460.371
    -1 7 -1 55.495
    1 -7 1 45.6681
    1 -7 1 50.2569
    -2 7 -1 540.264
    2 -7 1 552.731
    2 -7 1 528.666
    -3 7 -1 20.6305
    3 -7 1 18.0331
    4 -7 1 92.5716
    5 -7 1 3.98259
    9 6 -1 107.335
    9 6 -1 98.9924
    -9 -6 1 102.664
    8 6 -1 61.4011
    8 6 -1 66.54
    -8 -6 1 69.4361
    7 6 -1 110.893
    7 6 -1 107.965
    -7 -6 1 116.256
    6 6 -1 4.47273
    6 6 -1 7.66453
    -6 -6 1 9.16229
    5 6 -1 435.245
    5 6 -1 401.188
    -5 -6 1 438.999
    4 6 -1 259.859
    4 6 -1 268.869
    -4 -6 1 273.668
    3 6 -1 541.352
    3 6 -1 506.243
    -3 -6 1 543.484
    2 6 -1 209.28
    -2 -6 1 209.533
    -2 -6 1 216.415
    1 6 -1 17.0861
    -1 -6 1 12.728
    -1 -6 1 13.3454
    -1 -6 1 13.5094
    0 6 -1 14.7234
    0 -6 1 16.5803
    0 -6 1 19.3053
    0 -6 1 13.0144
    -1 6 -1 1099.61
    -1 6 -1 1079.79
    1 -6 1 1119.18
    1 -6 1 1086.06
    -2 6 -1 764.65
    2 -6 1 786.296
    2 -6 1 794.59
    -3 6 -1 255.563
    3 -6 1 258.252
    3 -6 1 242.19
    -4 6 -1 127.902
    4 -6 1 139.364
    5 -6 1 11.6109
    6 -6 1 21.5105
    10 5 -1 85.2667
    10 5 -1 91.2329
    9 5 -1 66.7963
    9 5 -1 77.4889
    -9 -5 1 72.2876
    8 5 -1 119.363
    8 5 -1 114.968
    -8 -5 1 128.727
    7 5 -1 165.34
    7 5 -1 166.965
    -7 -5 1 175.984
    6 5 -1 151.677
    6 5 -1 155.541
    -6 -5 1 165.884
    5 5 -1 249.48
    5 5 -1 248.007
    -5 -5 1 263.998
    4 5 -1 50.3908
    4 5 -1 52.0892
    -4 -5 1 58.2523
    3 5 -1 3616.92
    3 5 -1 3377.4
    -3 -5 1 3345.31
    -3 -5 1 3482.96
    2 5 -1 577.009
    -2 -5 1 580.51
    -2 -5 1 555.626
    1 5 -1 8.39892
    -1 -5 1 3.9855
    -1 -5 1 7.58807
    0 5 -1 77.1463
    0 -5 1 84.6141
    0 -5 1 74.4272
    0 -5 1 68.1465
    -1 5 -1 511.69
    -1 5 -1 495.382
    1 -5 1 500.008
    1 -5 1 487.194
    -2 5 -1 273.808
    -2 5 -1 262.686
    2 -5 1 263.147
    2 -5 1 275.347
    -3 5 -1 916.518
    3 -5 1 986.373
    3 -5 1 933.844
    -4 5 -1 398.817
    4 -5 1 390.247
    4 -5 1 377.792
    -5 5 -1 0.83782
    5 -5 1 1.25357
    6 -5 1 2.05111
    7 -5 1 46.0384
    10 4 -1 7.80218
    10 4 -1 10.3376
    -10 -4 1 8.92968
    9 4 -1 69.8439
    9 4 -1 80.8438
    -9 -4 1 71.2414
    8 4 -1 354.981
    8 4 -1 343.615
    -8 -4 1 347.034
    7 4 -1 451.507
    7 4 -1 453.761
    -7 -4 1 435.041
    6 4 -1 8.93631
    6 4 -1 7.9181
    -6 -4 1 7.37219
    5 4 -1 441.455
    5 4 -1 419.247
    -5 -4 1 449.51
    4 4 -1 2.67331
    4 4 -1 4.1193
    -4 -4 1 4.44269
    3 4 -1 863.68
    3 4 -1 819.639
    -3 -4 1 818.265
    2 4 -1 1431.77
    -2 -4 1 1423.39
    -2 -4 1 1429.58
    1 4 -1 619.416
    -1 -4 1 596.351
    -1 -4 1 595.194
    -1 -4 1 617.371
    0 4 -1 210.38
    0 -4 1 235.958
    0 -4 1 226.255
    -1 4 -1 62.6019
    -1 4 -1 62.2435
    1 -4 1 63.0108
    1 -4 1 57.0025
    -2 4 -1 202.998
    -2 4 -1 189.408
    2 -4 1 198.315
    2 -4 1 193.585
    2 -4 1 212.369
    -3 4 -1 376.178
    -3 4 -1 383.784
    3 -4 1 385.845
    3 -4 1 391.835
    3 -4 1 386.901
    -4 4 -1 1297.31
    -4 4 -1 1241.98
    4 -4 1 1337.01
    4 -4 1 1295.92
    -5 4 -1 56.8667
    5 -4 1 59.2291
    5 -4 1 57.7557
    -6 4 -1 149.258
    6 -4 1 146.98
    7 -4 1 18.6938
    8 -4 1 71.8102
    10 3 -1 14.4821
    10 3 -1 15.0186
    -10 -3 1 15.5988
    9 3 -1 0.90774
    9 3 -1 0.99986
    -9 -3 1 0.91926
    8 3 -1 388.188
    8 3 -1 381.478
    -8 -3 1 371.161
    7 3 -1 429.837
    7 3 -1 406.126
    -7 -3 1 414.287
    6 3 -1 819.397
    6 3 -1 812.926
    -6 -3 1 797.5
    5 3 -1 266.603
    5 3 -1 264.697
    -5 -3 1 265.794
    4 3 -1 14.8479
    4 3 -1 11.8483
    -4 -3 1 13.748
    3 3 -1 18.7998
    3 3 -1 15.7297
    -3 -3 1 17.9413
    2 3 -1 1722.35
    -2 -3 1 1637.25
    -2 -3 1 1637.46
    1 3 -1 1574.41
    -1 -3 1 1607.19
    -1 -3 1 1501.62
    -1 -3 1 1605.57
    0 3 -1 421.559
    0 -3 1 439.715
    0 -3 1 420.469
    0 -3 1 430.009
    -1 3 -1 666.652
    -1 3 -1 694.686
    1 -3 1 665.137
    1 -3 1 652.85
    -2 3 -1 0.38963
    2 -3 1 1.2298
    2 -3 1 0.19096
    2 -3 1 0.06423
    -3 3 -1 509.558
    -3 3 -1 500.339
    3 -3 1 486.301
    3 -3 1 520.422
    3 -3 1 521.942
    -4 3 -1 563.213
    -4 3 -1 548.978
    4 -3 1 559.548
    4 -3 1 560.341
    4 -3 1 560.199
    -5 3 -1 417.863
    -5 3 -1 419.009
    5 -3 1 426.539
    5 -3 1 416.919
    5 -3 1 410.692
    -6 3 -1 243.524
    6 -3 1 240.047
    6 -3 1 237.297
    7 -3 1 266.399
    8 -3 1 0.26029
    10 2 -1 74.4796
    -10 -2 1 72.3593
    9 2 -1 59.6332
    9 2 -1 68.138
    -9 -2 1 54.3422
    8 2 -1 11.8319
    8 2 -1 5.50646
    -8 -2 1 15.7824
    7 2 -1 121.477
    7 2 -1 121.096
    -7 -2 1 107.482
    6 2 -1 744.717
    6 2 -1 753.291
    -6 -2 1 725.62
    5 2 -1 778.173
    5 2 -1 732.282
    5 2 -1 753.394
    -5 -2 1 730.965
    4 2 -1 320.223
    4 2 -1 304.279
    4 2 -1 315.152
    -4 -2 1 313.296
    3 2 -1 67.4723
    3 2 -1 64.3587
    3 2 -1 66.0692
    -3 -2 1 65.5279
    2 2 -1 336.827
    2 2 -1 316.064
    -2 -2 1 382.514
    -2 -2 1 338.227
    1 2 -1 3818.64
    -1 -2 1 3786.69
    -1 -2 1 3913.14
    0 2 -1 2863.83
    0 -2 1 2800.24
    0 -2 1 2714.37
    0 -2 1 2757.07
    -1 2 -1 5791.29
    -1 2 -1 5955.44
    1 -2 1 5799.71
    1 -2 1 5792.42
    1 -2 1 6219.96
    -2 2 -1 963.326
    -2 2 -1 888.554
    2 -2 1 900.287
    2 -2 1 899.302
    2 -2 1 920.406
    -3 2 -1 147.879
    -3 2 -1 154.797
    3 -2 1 146.249
    3 -2 1 145.474
    3 -2 1 140.979
    -4 2 -1 105.713
    -4 2 -1 103.363
    4 -2 1 103.781
    4 -2 1 105.016
    4 -2 1 108.469
    -5 2 -1 1061.86
    -5 2 -1 1088.21
    5 -2 1 1057.54
    5 -2 1 1078.61
    5 -2 1 1089.23
    -6 2 -1 236.745
    -6 2 -1 241.708
    6 -2 1 237.754
    6 -2 1 227.1
    6 -2 1 237.489
    -7 2 -1 651.449
    7 -2 1 681.971
    7 -2 1 673.593
    8 -2 1 51.1655
    10 1 -1 31.05
    -10 -1 1 26.4301
    9 1 -1 188.597
    -9 -1 1 163.83
    8 1 -1 13.6809
    8 1 -1 15.9996
    -8 -1 1 17.0673
    7 1 -1 84.5089
    7 1 -1 82.8805
    -7 -1 1 89.1827
    6 1 -1 290.985
    6 1 -1 296.863
    6 1 -1 289.549
    -6 -1 1 295.439
    5 1 -1 999.036
    5 1 -1 1035.37
    -5 -1 1 965.807
    4 1 -1 86.5635
    4 1 -1 79.0888
    4 1 -1 82.9927
    -4 -1 1 81.1108
    3 1 -1 3332.65
    3 1 -1 2976.75
    3 1 -1 3208.01
    -3 -1 1 3245.38
    2 1 -1 19.0836
    2 1 -1 17.8032
    -2 -1 1 19.9753
    1 1 -1 2819.84
    1 1 -1 2821.93
    -1 -1 1 2964.15
    0 1 -1 2018.86
    0 -1 1 2003.84
    0 -1 1 1988.39
    -1 1 -1 305.201
    -1 1 -1 297.557
    1 -1 1 307.618
    1 -1 1 302.791
    -2 1 -1 4053.56
    -2 1 -1 3776.03
    2 -1 1 3736.78
    2 -1 1 3831.15
    2 -1 1 3862.78
    -3 1 -1 533.571
    -3 1 -1 491.082
    3 -1 1 489.445
    3 -1 1 496.752
    -4 1 -1 67.9587
    -4 1 -1 68.7982
    4 -1 1 65.4989
    4 -1 1 64.1607
    -5 1 -1 413.672
    -5 1 -1 425.933
    5 -1 1 416.7
    5 -1 1 405.161
    -6 1 -1 402.524
    -6 1 -1 396.501
    6 -1 1 407.892
    6 -1 1 396.212
    -7 1 -1 254.083
    -7 1 -1 245.222
    7 -1 1 235.929
    7 -1 1 244.687
    -8 1 -1 252.907
    8 -1 1 261.951
    10 0 -1 130.257
    9 0 -1 304.052
    -9 0 1 296.829
    8 0 -1 298.401
    -8 0 1 321.841
    7 0 -1 56.931
    7 0 -1 63.1305
    -7 0 1 60.6953
    6 0 -1 18.7478
    6 0 -1 20.4631
    6 0 -1 18.8421
    -6 0 1 20.9943
    5 0 -1 276.554
    5 0 -1 266.183
    5 0 -1 280.862
    -5 0 1 274.366
    4 0 -1 1391.28
    4 0 -1 1407.96
    4 0 -1 1401.88
    -4 0 1 1431.75
    3 0 -1 2989.51
    3 0 -1 2943.71
    -3 0 1 2899.66
    2 0 -1 3311.62
    2 0 -1 3315.17
    2 0 -1 3664.33
    -2 0 1 3386.06
    1 0 -1 810.468
    1 0 -1 801.101
    1 0 -1 796.107
    -1 0 1 811.305
    0 0 -1 25.1821
    0 0 -1 28.2945
    0 0 1 26.2556
    -1 0 -1 78.4184
    -1 0 -1 80.9325
    1 0 1 68.2177
    1 0 1 82.8542
    -2 0 -1 5107.94
    -2 0 -1 5214.39
    2 0 1 5146.29
    2 0 1 4810.07
    -3 0 -1 334.861
    -3 0 -1 311.536
    3 0 1 315.425
    3 0 1 317.684
    -4 0 -1 787.317
    -4 0 -1 815.197
    4 0 1 803.033
    4 0 1 814.025
    -5 0 -1 95.9734
    -5 0 -1 90.7969
    5 0 1 94.9586
    5 0 1 86.7679
    -6 0 -1 217.178
    -6 0 -1 214.883
    6 0 1 217.667
    6 0 1 208.914
    -7 0 -1 545.603
    7 0 1 594.764
    7 0 1 551.428
    -8 0 -1 320.403
    8 0 1 319.033
    8 0 1 330.834
    -9 0 -1 184.166
    9 0 1 184.638
    9 -1 -1 31.2824
    -9 1 1 31.3797
    8 -1 -1 485.966
    -8 1 1 477.136
    7 -1 -1 288.239
    7 -1 -1 278.86
    -7 1 1 294.342
    6 -1 -1 96.5055
    6 -1 -1 102.715
    6 -1 -1 109.995
    -6 1 1 103.157
    5 -1 -1 123.914
    5 -1 -1 138.477
    5 -1 -1 128.064
    -5 1 1 134.553
    4 -1 -1 823.784
    4 -1 -1 828.615
    -4 1 1 840.575
    3 -1 -1 416.215
    3 -1 -1 434.341
    -3 1 1 431.303
    -3 1 1 426.761
    2 -1 -1 1887.55
    2 -1 -1 1886.03
    -2 1 1 2032.63
    -2 1 1 1973.14
    1 -1 -1 1282.65
    1 -1 -1 1309.66
    -1 1 1 1339.96
    -1 1 1 1320.75
    0 -1 -1 6.15603
    0 -1 -1 2.66437
    0 1 1 4.892
    0 1 1 6.91895
    -1 -1 -1 1362.48
    -1 -1 -1 1361.9
    -1 -1 -1 1487.06
    -2 -1 -1 3236.67
    -2 -1 -1 3430.26
    2 1 1 3293.02
    2 1 1 3163.47
    -3 -1 -1 3137.4
    -3 -1 -1 3044.02
    3 1 1 2990.81
    3 1 1 3130.62
    -4 -1 -1 245.604
    -4 -1 -1 218.726
    4 1 1 228.105
    4 1 1 227.609
    -5 -1 -1 1657.54
    -5 -1 -1 1581.84
    5 1 1 1654.87
    5 1 1 1620.44
    -6 -1 -1 29.6505
    6 1 1 37.2439
    6 1 1 32.1577
    6 1 1 33.7171
    -7 -1 -1 131.426
    7 1 1 137.841
    7 1 1 125.418
    -8 -1 -1 97.7012
    8 1 1 106.331
    8 1 1 108.176
    -9 -1 -1 374.851
    9 1 1 360.981
    9 1 1 349.103
    -9 2 1 19.0671
    8 -2 -1 111.637
    -8 2 1 112.743
    7 -2 -1 354.711
    7 -2 -1 364.569
    -7 2 1 369.785
    6 -2 -1 115.869
    6 -2 -1 106.44
    -6 2 1 109.222
    5 -2 -1 291.86
    5 -2 -1 295.305
    -5 2 1 296.364
    4 -2 -1 47.8847
    4 -2 -1 46.1364
    -4 2 1 52.7574
    -4 2 1 53.458
    3 -2 -1 799.048
    3 -2 -1 796.411
    3 -2 -1 837.574
    -3 2 1 847.839
    -3 2 1 807.478
    2 -2 -1 1427.75
    2 -2 -1 1437.73
    2 -2 -1 1392.96
    -2 2 1 1478.9
    -2 2 1 1460.88
    1 -2 -1 1806.91
    1 -2 -1 1768.04
    -1 2 1 1710.69
    -1 2 1 1899.71
    0 -2 -1 1130.95
    0 -2 -1 1157.92
    0 -2 -1 1122.2
    0 2 1 1142.84
    -1 -2 -1 2307.04
    -1 -2 -1 2220.13
    1 2 1 2402.76
    -2 -2 -1 2350.62
    -2 -2 -1 2209.85
    2 2 1 2373.62
    -3 -2 -1 738.084
    3 2 1 809.171
    3 2 1 719.151
    -4 -2 -1 1362.18
    4 2 1 1308.47
    4 2 1 1335.94
    4 2 1 1402.09
    -5 -2 -1 1425.99
    5 2 1 1447.4
    5 2 1 1425.85
    -6 -2 -1 255.967
    6 2 1 266.572
    6 2 1 254.369
    -7 -2 -1 9.92623
    7 2 1 10.9902
    7 2 1 11.2884
    -8 -2 -1 10.057
    8 2 1 6.59386
    8 2 1 10.1457
    -9 -2 -1 351.407
    9 2 1 361.409
    9 2 1 356.674
    -10 -2 -1 136.735
    10 2 1 144.673
    10 2 1 136.977
    8 -3 -1 51.6016
    8 -3 -1 50.7615
    -8 3 1 49.9933
    7 -3 -1 372.514
    7 -3 -1 345.344
    -7 3 1 359.165
    6 -3 -1 133.453
    6 -3 -1 132.759
    -6 3 1 119.579
    5 -3 -1 502.369
    5 -3 -1 523.275
    -5 3 1 492.024
    4 -3 -1 346.667
    4 -3 -1 332.184
    -4 3 1 343.176
    3 -3 -1 67.3124
    3 -3 -1 57.3676
    -3 3 1 60.3258
    -3 3 1 57.9052
    2 -3 -1 898.443
    2 -3 -1 915.361
    2 -3 -1 907.246
    -2 3 1 886.771
    -2 3 1 902.049
    1 -3 -1 203.862
    1 -3 -1 193.289
    -1 3 1 205.107
    -1 3 1 192.821
    0 -3 -1 2055.16
    0 -3 -1 2146.57
    0 -3 -1 2015.8
    0 3 1 2083.9
    -1 -3 -1 361.755
    -1 -3 -1 359.898
    -1 -3 -1 359.242
    1 3 1 352.247
    -2 -3 -1 582.449
    -2 -3 -1 567.78
    -2 -3 -1 581.466
    2 3 1 547.828
    -3 -3 -1 141.334
    -3 -3 -1 137.294
    3 3 1 139.057
    3 3 1 161.587
    -4 -3 -1 1502.73
    4 3 1 1511.4
    4 3 1 1490.58
    4 3 1 1509.08
    -5 -3 -1 49.3545
    5 3 1 45.5033
    5 3 1 48.2083
    -6 -3 -1 472.424
    6 3 1 464.694
    6 3 1 475.811
    -7 -3 -1 144.193
    7 3 1 140.904
    7 3 1 132.378
    -8 -3 -1 4.95369
    8 3 1 6.28244
    8 3 1 6.40526
    -9 -3 -1 125.193
    9 3 1 126.079
    9 3 1 126.934
    -10 -3 -1 15.0059
    10 3 1 16.0123
    10 3 1 11.9879
    8 -4 -1 2.95084
    7 -4 -1 212.807
    7 -4 -1 195.958
    -7 4 1 189.1
    6 -4 -1 173.468
    6 -4 -1 169.853
    -6 4 1 170.312
    5 -4 -1 471.322
    5 -4 -1 447.416
    -5 4 1 448.575
    4 -4 -1 1662.78
    4 -4 -1 1600.75
    -4 4 1 1606.27
    3 -4 -1 12.1764
    3 -4 -1 9.52982
    -3 4 1 9.62191
    2 -4 -1 26.684
    2 -4 -1 26.9794
    -2 4 1 33.5458
    -2 4 1 26.6917
    1 -4 -1 131.827
    1 -4 -1 123.555
    -1 4 1 124.983
    -1 4 1 127.336
    0 -4 -1 2397.71
    0 -4 -1 2321.68
    0 4 1 2359.76
    -1 -4 -1 694.674
    -1 -4 -1 707.035
    -1 -4 -1 695.747
    1 4 1 740.199
    -2 -4 -1 2023.35
    -2 -4 -1 2048.56
    -2 -4 -1 1980.95
    2 4 1 2079.42
    -3 -4 -1 34.7363
    -3 -4 -1 39.5102
    3 4 1 37.1148
    3 4 1 38.2462
    -4 -4 -1 280.717
    4 4 1 278.68
    4 4 1 274.259
    -5 -4 -1 43.6797
    5 4 1 47.967
    5 4 1 44.0905
    -6 -4 -1 1122.18
    6 4 1 1084.34
    6 4 1 1092.43
    -7 -4 -1 1490.07
    7 4 1 1488.98
    7 4 1 1458.86
    -8 -4 -1 6.47036
    8 4 1 4.29925
    8 4 1 3.51428
    -9 -4 -1 33.8176
    9 4 1 40.6819
    9 4 1 37.4243
    -10 -4 -1 -0.9592
    10 4 1 -1.3865
    10 4 1 0.79945
    7 -5 -1 -5.4593
    6 -5 -1 8.92795
    6 -5 -1 14.4364
    -6 5 1 12.6382
    5 -5 -1 346.15
    5 -5 -1 336.313
    -5 5 1 346.227
    4 -5 -1 102.192
    4 -5 -1 103.249
    -4 5 1 104.533
    3 -5 -1 181.463
    3 -5 -1 181.866
    -3 5 1 190.52
    2 -5 -1 62.2325
    2 -5 -1 61.2917
    -2 5 1 61.1921
    1 -5 -1 84.7473
    1 -5 -1 89.3563
    -1 5 1 79.2331
    -1 5 1 83.6397
    0 -5 -1 569.07
    0 -5 -1 550.688
    0 5 1 571.36
    0 5 1 574.66
    -1 -5 -1 441.063
    -1 -5 -1 433.192
    -1 -5 -1 439.644
    1 5 1 413.262
    -2 -5 -1 1523.61
    -2 -5 -1 1564.11
    -2 -5 -1 1521.25
    2 5 1 1621.02
    -3 -5 -1 177.966
    -3 -5 -1 167.715
    3 5 1 188.584
    -4 -5 -1 2.16297
    4 5 1 1.44001
    4 5 1 1.9265
    -5 -5 -1 3.12945
    5 5 1 5.19158
    5 5 1 8.01228
    -6 -5 -1 189.638
    6 5 1 177.766
    6 5 1 179.266
    -7 -5 -1 499.079
    7 5 1 513.874
    7 5 1 490.011
    -8 -5 -1 159.625
    8 5 1 156.29
    8 5 1 165.177
    -9 -5 -1 88.4139
    9 5 1 80.0502
    9 5 1 86.4419
    -10 -5 -1 -2.3599
    10 5 1 -0.043
    10 5 1 2.62389
    6 -6 -1 -0.2157
    5 -6 -1 25.8629
    5 -6 -1 25.0549
    -5 6 1 26.0929
    4 -6 -1 51.6676
    4 -6 -1 41.915
    -4 6 1 42.3506
    3 -6 -1 1447.24
    3 -6 -1 1464.83
    -3 6 1 1428.99
    2 -6 -1 116.315
    2 -6 -1 125.935
    -2 6 1 115.691
    1 -6 -1 78.2608
    1 -6 -1 74.6569
    -1 6 1 72.3941
    0 -6 -1 17.1645
    0 -6 -1 17.2279
    0 6 1 17.7404
    0 6 1 21.3353
    -1 -6 -1 9.54978
    -1 -6 -1 9.3296
    -1 -6 -1 13.6501
    1 6 1 9.10622
    -2 -6 -1 1491.47
    -2 -6 -1 1481.64
    2 6 1 1530.74
    -3 -6 -1 553.379
    -3 -6 -1 548.426
    -3 -6 -1 523.429
    3 6 1 541.911
    -4 -6 -1 464.708
    4 6 1 449.554
    4 6 1 472.812
    -5 -6 -1 3.93457
    5 6 1 0.03404
    5 6 1 2.58095
    -6 -6 -1 14.6023
    6 6 1 13.2619
    6 6 1 8.29951
    -7 -6 -1 112.427
    7 6 1 114.835
    7 6 1 116.483
    -8 -6 -1 196.724
    8 6 1 177.492
    8 6 1 181.419
    -9 -6 -1 52.411
    9 6 1 49.1266
    9 6 1 54.0078
    -10 -6 -1 93.2014
    10 6 1 88.9239
    5 -7 -1 -1.0152
    4 -7 -1 16.4481
    4 -7 -1 14.3736
    -4 7 1 14.4572
    3 -7 -1 492.724
    3 -7 -1 509.318
    -3 7 1 488.517
    2 -7 -1 424.447
    2 -7 -1 434.172
    -2 7 1 435.088
    1 -7 -1 110.775
    1 -7 -1 112.501
    -1 7 1 117.25
    0 -7 -1 277.506
    0 -7 -1 259.727
    0 7 1 265.979
    -1 -7 -1 -0.4907
    -1 -7 -1 5.10996
    -1 -7 -1 2.20665
    -2 -7 -1 19.5062
    -2 -7 -1 24.7955
    -2 -7 -1 27.5282
    2 7 1 23.3817
    -3 -7 -1 281.958
    -3 -7 -1 288.454
    3 7 1 295.568
    -4 -7 -1 515.879
    4 7 1 521.708
    4 7 1 504.814
    -5 -7 -1 46.2213
    5 7 1 42.8562
    5 7 1 49.0919
    -6 -7 -1 113.299
    6 7 1 113.63
    6 7 1 111.482
    -7 -7 -1 12.9938
    7 7 1 14.5184
    7 7 1 10.6272
    -8 -7 -1 30.9759
    8 7 1 27.7088
    8 7 1 26.6967
    -9 -7 -1 165.975
    9 7 1 155.307
    9 7 1 166.224
    4 -8 -1 19.5453
    3 -8 -1 35.786
    3 -8 -1 27.8364
    -3 8 1 38.4517
    2 -8 -1 167.746
    2 -8 -1 168.353
    -2 8 1 155.552
    1 -8 -1 157.485
    1 -8 -1 156.848
    -1 8 1 150.174
    0 -8 -1 304.479
    0 -8 -1 289.444
    0 8 1 314.008
    -1 -8 -1 28.4763
    -1 -8 -1 24.4951
    1 8 1 32.4746
    -2 -8 -1 92.2963
    -2 -8 -1 95.701
    -2 -8 -1 97.974
    -3 -8 -1 106.966
    -3 -8 -1 108.935
    3 8 1 106.23
    -4 -8 -1 230.475
    4 8 1 218.544
    4 8 1 233.735
    -5 -8 -1 363.81
    5 8 1 360.373
    5 8 1 350.791
    -6 -8 -1 207.7
    6 8 1 204.592
    6 8 1 205.839
    -7 -8 -1 9.70446
    7 8 1 12.9368
    7 8 1 8.55422
    -8 -8 -1 29.1866
    8 8 1 28.3949
    8 8 1 28.3037
    9 8 1 84.5622
    2 -9 -1 18.5678
    2 -9 -1 15.6098
    -2 9 1 21.3875
    1 -9 -1 57.1063
    1 -9 -1 65.3914
    -1 9 1 56.9281
    0 -9 -1 171.69
    0 -9 -1 164.247
    0 9 1 176.455
    -1 -9 -1 125.817
    -1 -9 -1 123.611
    1 9 1 137.16
    -2 -9 -1 -1.2932
    -2 -9 -1 3.56952
    -3 -9 -1 78.5334
    -4 -9 -1 95.7404
    4 9 1 103.98
    4 9 1 100.939
    -5 -9 -1 69.7556
    5 9 1 55.8681
    5 9 1 58.7174
    -6 -9 -1 91.1297
    6 9 1 80.7497
    6 9 1 83.1208
    -7 -9 -1 22.9178
    7 9 1 25.0709
    7 9 1 18.2198
    8 9 1 58.4567
    8 9 1 53.8429
    1 -10 -1 39.4959
    1 -10 -1 40.3333
    -1 10 1 41.2568
    0 -10 -1 82.3251
    0 -10 -1 81.6838
    0 10 1 79.8259
    -1 -10 -1 208.306
    1 10 1 190.385
    -2 -10 -1 319.158
    2 10 1 320.372
    -3 -10 -1 24.1381
    3 10 1 31.8811
    -4 -10 -1 8.53564
    4 10 1 8.32569
    -5 -10 -1 46.4213
    5 10 1 39.4939
    -6 -10 -1 41.3951
    6 10 1 44.2184
    6 10 1 38.3447
    7 10 1 63.934
    7 10 1 63.4055
    -1 -11 -1 67.7629
    3 11 1 6.99598
    4 11 1 65.2183
    4 11 -2 21.165
    -4 -11 2 20.9911
    6 10 -2 230.673
    6 10 -2 219.778
    -6 -10 2 215.263
    5 10 -2 10.0387
    -5 -10 2 7.09934
    4 10 -2 24.7021
    -4 -10 2 26.4364
    3 10 -2 9.21123
    3 10 -2 13.6718
    -3 -10 2 12.1384
    -2 -10 2 35.6054
    1 -10 2 111.391
    7 9 -2 22.57
    7 9 -2 24.9933
    -7 -9 2 23.2062
    6 9 -2 153.051
    6 9 -2 152.635
    -6 -9 2 168.695
    5 9 -2 112.673
    5 9 -2 106.267
    -5 -9 2 111.067
    4 9 -2 280.503
    -4 -9 2 258.716
    3 9 -2 2.37177
    3 9 -2 1.32962
    -3 -9 2 4.28422
    2 9 -2 33.8739
    2 9 -2 40.9231
    -2 -9 2 41.3317
    1 9 -2 55.4886
    -1 -9 2 44.0546
    0 -9 2 39.3517
    1 -9 2 240.23
    2 -9 2 62.8552
    3 -9 2 7.17756
    8 8 -2 4.63914
    8 8 -2 7.32727
    -8 -8 2 10.0752
    7 8 -2 34.5971
    7 8 -2 39.2336
    -7 -8 2 43.1904
    6 8 -2 6.18512
    6 8 -2 8.88063
    -6 -8 2 9.69788
    5 8 -2 118.204
    5 8 -2 117.669
    -5 -8 2 114.187
    4 8 -2 300.551
    -4 -8 2 310.608
    3 8 -2 72.9215
    3 8 -2 74.4071
    -3 -8 2 73.2045
    2 8 -2 123.431
    2 8 -2 117.109
    -2 -8 2 120.78
    1 8 -2 25.9982
    -1 -8 2 25.2898
    -1 -8 2 29.4065
    0 8 -2 29.826
    0 8 -2 24.074
    0 -8 2 31.5595
    0 -8 2 26.2611
    -1 8 -2 262.932
    1 -8 2 254.567
    2 -8 2 275.661
    3 -8 2 76.5913
    4 -8 2 182.61
    9 7 -2 73.0692
    8 7 -2 81.0394
    8 7 -2 90.1857
    -8 -7 2 95.0123
    7 7 -2 60.81
    7 7 -2 57.6764
    -7 -7 2 66.3136
    6 7 -2 3.86095
    6 7 -2 1.01241
    -6 -7 2 1.92157
    5 7 -2 42.3797
    5 7 -2 46.0622
    -5 -7 2 48.7452
    4 7 -2 509.237
    -4 -7 2 498.358
    3 7 -2 169.125
    -3 -7 2 192.938
    2 7 -2 943.119
    2 7 -2 962.809
    -2 -7 2 904.186
    -2 -7 2 943.255
    1 7 -2 130.457
    -1 -7 2 131.39
    -1 -7 2 88.7598
    0 7 -2 7.60401
    0 -7 2 6.17888
    0 -7 2 5.79536
    0 -7 2 4.522
    -1 7 -2 323.518
    -1 7 -2 334.223
    1 -7 2 322.683
    1 -7 2 332.187
    -2 7 -2 196.934
    2 -7 2 191.293
    3 -7 2 204.487
    4 -7 2 332.613
    5 -7 2 122.807
    9 6 -2 4.33103
    9 6 -2 6.55847
    -9 -6 2 9.04308
    8 6 -2 226.842
    8 6 -2 237.876
    -8 -6 2 240.613
    7 6 -2 25.731
    7 6 -2 26.8937
    -7 -6 2 30.6264
    6 6 -2 159.594
    6 6 -2 170.132
    -6 -6 2 169.163
    5 6 -2 215.158
    5 6 -2 224.113
    -5 -6 2 219.651
    4 6 -2 133.311
    4 6 -2 132.893
    -4 -6 2 135.147
    3 6 -2 157.386
    -3 -6 2 168.623
    2 6 -2 214.01
    2 6 -2 206.988
    -2 -6 2 217.535
    -2 -6 2 220.417
    1 6 -2 276.861
    -1 -6 2 273.921
    -1 -6 2 287.273
    0 6 -2 1000.55
    0 -6 2 986.691
    0 -6 2 977.027
    0 -6 2 1047.01
    -1 6 -2 15.0051
    -1 6 -2 14.0389
    1 -6 2 13.4727
    1 -6 2 11.086
    -2 6 -2 2.69778
    -2 6 -2 3.44112
    2 -6 2 -0.4543
    2 -6 2 11.4119
    -3 6 -2 424.682
    3 -6 2 430.957
    4 -6 2 27.5938
    5 -6 2 342.268
    6 -6 2 23.9184
    9 5 -2 69.7536
    9 5 -2 62.6304
    -9 -5 2 68.8386
    8 5 -2 70.4904
    8 5 -2 64.1676
    -8 -5 2 68.9646
    7 5 -2 245.582
    7 5 -2 233.156
    -7 -5 2 250.974
    6 5 -2 557.767
    6 5 -2 572.322
    -6 -5 2 588.944
    5 5 -2 1109.79
    5 5 -2 1138.91
    -5 -5 2 1142.81
    4 5 -2 1.03622
    4 5 -2 1.18378
    -4 -5 2 1.63178
    3 5 -2 167.509
    -3 -5 2 159.85
    2 5 -2 26.016
    2 5 -2 23.8694
    -2 -5 2 23.0365
    -2 -5 2 24.2854
    1 5 -2 1000.07
    -1 -5 2 968.47
    -1 -5 2 971.53
    0 5 -2 1024.96
    0 -5 2 1002.74
    0 -5 2 991.996
    0 -5 2 1010.09
    -1 5 -2 252.633
    -1 5 -2 259.721
    1 -5 2 266.932
    1 -5 2 261.543
    -2 5 -2 31.1766
    -2 5 -2 28.5351
    2 -5 2 28.689
    2 -5 2 31.6456
    -3 5 -2 199.382
    -3 5 -2 193.495
    3 -5 2 214.201
    3 -5 2 203.686
    3 -5 2 207.51
    -4 5 -2 315.902
    4 -5 2 321.22
    5 -5 2 279.234
    6 -5 2 260.2
    7 -5 2 129.957
    10 4 -2 64.8679
    10 4 -2 65.767
    9 4 -2 31.2928
    9 4 -2 25.997
    -9 -4 2 30.9673
    8 4 -2 4.96163
    8 4 -2 7.33516
    -8 -4 2 6.87814
    7 4 -2 71.5915
    7 4 -2 81.251
    -7 -4 2 72.4621
    6 4 -2 160.331
    6 4 -2 153.573
    -6 -4 2 159.193
    5 4 -2 454.818
    5 4 -2 430.4
    -5 -4 2 440.807
    4 4 -2 572.123
    4 4 -2 596.515
    -4 -4 2 573.89
    3 4 -2 1.57655
    -3 -4 2 3.57853
    -3 -4 2 2.06727
    2 4 -2 49.2789
    -2 -4 2 44.0466
    -2 -4 2 54.7465
    1 4 -2 783.708
    1 4 -2 843.247
    -1 -4 2 828.572
    -1 -4 2 795.701
    0 4 -2 1870.52
    0 -4 2 1894.57
    0 -4 2 1873.29
    0 -4 2 1885.69
    -1 4 -2 542.228
    -1 4 -2 537.963
    1 -4 2 537.738
    1 -4 2 557.24
    -2 4 -2 1189.86
    -2 4 -2 1188.92
    2 -4 2 1202.19
    2 -4 2 1201.6
    2 -4 2 1162.82
    -3 4 -2 31.921
    -3 4 -2 34.738
    3 -4 2 32.2107
    3 -4 2 31.1452
    3 -4 2 31.9919
    -4 4 -2 55.3124
    -4 4 -2 51.3452
    4 -4 2 55.5756
    4 -4 2 59.5299
    4 -4 2 58.7699
    -5 4 -2 139.315
    -5 4 -2 144.152
    5 -4 2 137.375
    6 -4 2 824.846
    7 -4 2 192.054
    8 -4 2 24.4073
    10 3 -2 115.979
    9 3 -2 230.305
    9 3 -2 214.931
    -9 -3 2 216.614
    8 3 -2 6.99151
    8 3 -2 5.67107
    -8 -3 2 6.33079
    7 3 -2 10.7957
    7 3 -2 6.3197
    -7 -3 2 6.79846
    6 3 -2 488.921
    6 3 -2 521.509
    -6 -3 2 494.672
    5 3 -2 147.661
    5 3 -2 148.646
    -5 -3 2 149.606
    4 3 -2 1298.51
    -4 -3 2 1332.45
    3 3 -2 147.319
    3 3 -2 149.657
    -3 -3 2 149.53
    -3 -3 2 150.815
    2 3 -2 1484.48
    -2 -3 2 1461.28
    -2 -3 2 1432.22
    1 3 -2 1984.03
    1 3 -2 2025.45
    -1 -3 2 2032.56
    -1 -3 2 2035.25
    0 3 -2 936.421
    0 -3 2 909.055
    0 -3 2 957.393
    0 -3 2 933.317
    -1 3 -2 669.137
    -1 3 -2 654.759
    1 -3 2 668.864
    1 -3 2 630.621
    1 -3 2 641.108
    -2 3 -2 1541.63
    -2 3 -2 1549.3
    2 -3 2 1566.7
    2 -3 2 1612.98
    2 -3 2 1566.91
    -3 3 -2 201.98
    -3 3 -2 211.891
    3 -3 2 203.057
    3 -3 2 214.736
    3 -3 2 212.917
    -4 3 -2 61.8612
    -4 3 -2 68.3259
    4 -3 2 69.201
    4 -3 2 63.0844
    4 -3 2 63.1657
    -5 3 -2 186.12
    -5 3 -2 189.551
    5 -3 2 198.774
    5 -3 2 182.761
    5 -3 2 194.55
    -6 3 -2 263.569
    6 -3 2 266.46
    6 -3 2 261.931
    7 -3 2 277.867
    8 -3 2 71.1683
    10 2 -2 79.1127
    9 2 -2 260.921
    -9 -2 2 252.63
    8 2 -2 103.522
    8 2 -2 103.791
    -8 -2 2 96.2849
    7 2 -2 356.543
    7 2 -2 366.114
    -7 -2 2 348.815
    6 2 -2 64.2827
    6 2 -2 63.5854
    -6 -2 2 61.3458
    5 2 -2 171.671
    5 2 -2 169.346
    -5 -2 2 175.537
    4 2 -2 686.854
    4 2 -2 713.295
    4 2 -2 669.671
    -4 -2 2 686.616
    3 2 -2 3376.08
    3 2 -2 3405.18
    3 2 -2 3121.78
    -2 -2 2 901.395
    1 2 -2 1061.68
    1 2 -2 1061.19
    -1 -2 2 1072.64
    -1 -2 2 1072.68
    0 2 -2 3255.55
    0 2 -2 3100.91
    0 -2 2 3102.56
    0 -2 2 3069.53
    -1 2 -2 2380.11
    -1 2 -2 2449.91
    1 -2 2 2318.93
    1 -2 2 2356.27
    -2 2 -2 485.549
    -2 2 -2 513.802
    2 -2 2 524.574
    2 -2 2 506.258
    2 -2 2 484.984
    -3 2 -2 962.134
    -3 2 -2 957.432
    3 -2 2 985.248
    3 -2 2 943.793
    3 -2 2 945.957
    -4 2 -2 541.464
    -4 2 -2 535.74
    4 -2 2 508.195
    4 -2 2 532.754
    4 -2 2 519.411
    -5 2 -2 66.2102
    -5 2 -2 65.9514
    5 -2 2 62.9286
    5 -2 2 65.883
    5 -2 2 62.0144
    -6 2 -2 24.6393
    -6 2 -2 22.0261
    6 -2 2 20.8366
    6 -2 2 27.8058
    6 -2 2 22.7814
    -7 2 -2 160.469
    7 -2 2 165.848
    7 -2 2 150
    8 -2 2 406.919
    9 1 -2 172.892
    -9 -1 2 167.377
    8 1 -2 132.572
    8 1 -2 127.629
    -8 -1 2 140.732
    7 1 -2 951.538
    7 1 -2 946.727
    -7 -1 2 959.788
    6 1 -2 18.104
    6 1 -2 15
    -6 -1 2 20.9625
    5 1 -2 3.47767
    5 1 -2 3.5559
    5 1 -2 3.83929
    -5 -1 2 4.82812
    4 1 -2 623.286
    4 1 -2 644.36
    4 1 -2 631.081
    -4 -1 2 592.162
    3 1 -2 2423.29
    3 1 -2 2182.25
    3 1 -2 2320.81
    -3 -1 2 2226.12
    2 1 -2 104.08
    2 1 -2 113.376
    2 1 -2 118.703
    1 1 -2 3702.47
    1 1 -2 3538.2
    -1 -1 2 3737.42
    0 1 -2 67.8514
    0 -1 2 68.5152
    0 -1 2 75.7894
    -1 1 -2 4546.82
    -1 1 -2 4494.55
    1 -1 2 4608.03
    1 -1 2 4679.83
    1 -1 2 4361.27
    -2 1 -2 41.2287
    -2 1 -2 43.7367
    2 -1 2 42.0916
    2 -1 2 36.8783
    -3 1 -2 2537.36
    -3 1 -2 2564.56
    3 -1 2 2339.37
    3 -1 2 2516.64
    -4 1 -2 3012.14
    -4 1 -2 3138.19
    4 -1 2 2943.48
    4 -1 2 3080.32
    -5 1 -2 221.918
    -5 1 -2 215.736
    5 -1 2 208.003
    5 -1 2 204.156
    -6 1 -2 13.5294
    -6 1 -2 12.5698
    6 -1 2 10.8884
    6 -1 2 11.0648
    -7 1 -2 1.28009
    -7 1 -2 4.53481
    7 -1 2 4.48892
    7 -1 2 1.45041
    -8 1 -2 215.741
    8 -1 2 208.701
    8 -1 2 234.717
    9 0 -2 19.6829
    -9 0 2 17.8421
    8 0 -2 269.684
    -8 0 2 288.172
    7 0 -2 220.236
    -7 0 2 236.091
    6 0 -2 257.907
    6 0 -2 276.209
    6 0 -2 267.428
    -6 0 2 259.836
    5 0 -2 277.218
    5 0 -2 273.848
    5 0 -2 278.888
    -5 0 2 276.684
    4 0 -2 3.86239
    4 0 -2 5.11548
    4 0 -2 5.65284
    -4 0 2 5.11423
    3 0 -2 16.5209
    3 0 -2 19.7104
    -3 0 2 18.1572
    2 0 -2 2971.78
    2 0 -2 3056.54
    2 0 -2 2982.43
    -2 0 2 3017.17
    1 0 -2 2065.96
    1 0 -2 2223.82
    -1 0 2 2116.79
    0 0 -2 2273.94
    0 0 -2 2334.84
    0 0 -2 2195.18
    0 0 2 2363.63
    0 0 2 2299.59
    -1 0 -2 1053.74
    -1 0 -2 1105.28
    -1 0 -2 1100.69
    1 0 2 1087.97
    1 0 2 1055.88
    -2 0 -2 1726.01
    -2 0 -2 1753.13
    2 0 2 1773
    2 0 2 1638.12
    -3 0 -2 1126.79
    -3 0 -2 1116.75
    3 0 2 1119.07
    3 0 2 1048.81
    -4 0 -2 1501.91
    -4 0 -2 1528.9
    4 0 2 1485.44
    4 0 2 1473.82
    -5 0 -2 1750.4
    -5 0 -2 1712.25
    5 0 2 1737.88
    5 0 2 1722.52
    -6 0 -2 180.018
    -6 0 -2 180.045
    6 0 2 175.342
    6 0 2 178.013
    -7 0 -2 16.9471
    -7 0 -2 16.4052
    7 0 2 17.7364
    7 0 2 17.6719
    -8 0 -2 2.82251
    8 0 2 -0.7315
    9 0 2 91.9037
    9 -1 -2 -1.5225
    -9 1 2 3.88877
    8 -1 -2 109.587
    -8 1 2 100.409
    7 -1 -2 73.4308
    7 -1 -2 79.7835
    -7 1 2 83.2237
    6 -1 -2 1080.26
    6 -1 -2 1138.02
    -6 1 2 1133.77
    5 -1 -2 542.705
    5 -1 -2 521.054
    5 -1 -2 513.527
    -5 1 2 538.064
    4 -1 -2 6.39901
    4 -1 -2 5.2884
    4 -1 -2 4.63485
    -4 1 2 4.93459
    3 -1 -2 144.034
    3 -1 -2 154.343
    3 -1 -2 142.242
    -3 1 2 152.231
    2 -1 -2 379.947
    2 -1 -2 385.999
    2 -1 -2 380.282
    -2 1 2 389.891
    1 -1 -2 3043.7
    1 -1 -2 3223.98
    1 -1 -2 3109.45
    -1 1 2 3265.98
    0 -1 -2 4893.78
    0 1 2 4844.69
    0 1 2 4995.62
    -1 -1 -2 688.329
    -1 -1 -2 672.801
    -1 -1 -2 669.141
    -1 -1 -2 682.604
    -2 -1 -2 226.927
    -2 -1 -2 189.129
    2 1 2 211.641
    2 1 2 192.747
    -3 -1 -2 182.472
    -3 -1 -2 178.606
    3 1 2 178.302
    3 1 2 174.404
    -4 -1 -2 143.373
    -4 -1 -2 132.315
    4 1 2 127.076
    4 1 2 135.448
    -5 -1 -2 1798.89
    -5 -1 -2 1797.31
    5 1 2 1758.05
    5 1 2 1824.5
    -6 -1 -2 59.2818
    -6 -1 -2 67.4109
    6 1 2 67.1671
    6 1 2 67.729
    -7 -1 -2 394.672
    -7 -1 -2 404.058
    7 1 2 390.224
    -8 -1 -2 3.31846
    8 1 2 2.49787
    8 1 2 2.91175
    -9 -1 -2 30.6615
    9 1 2 28.1914
    10 1 2 80.9101
    9 -2 -2 5.54421
    8 -2 -2 -0.5519
    -8 2 2 5.4732
    7 -2 -2 6.99484
    7 -2 -2 6.50123
    -7 2 2 9.2491
    6 -2 -2 554.69
    6 -2 -2 554.125
    -6 2 2 570.996
    5 -2 -2 1311.43
    5 -2 -2 1311.7
    -5 2 2 1315.13
    4 -2 -2 222.867
    4 -2 -2 214.443
    4 -2 -2 219.338
    -4 2 2 227.499
    3 -2 -2 728.438
    3 -2 -2 750.947
    3 -2 -2 721.627
    -3 2 2 746.833
    2 -2 -2 12.5025
    2 -2 -2 7.94396
    -2 2 2 8.72856
    1 -2 -2 57.8286
    1 -2 -2 43.9549
    -1 2 2 47.239
    0 -2 -2 1678.1
    0 -2 -2 1686.79
    0 2 2 1682.14
    0 2 2 1641.09
    -1 -2 -2 6194.3
    -1 -2 -2 6134.49
    -2 -2 -2 358.208
    -2 -2 -2 339.463
    -2 -2 -2 346.743
    -3 -2 -2 747.073
    -3 -2 -2 789.2
    3 2 2 802.104
    3 2 2 789.972
    -4 -2 -2 51.0233
    -4 -2 -2 53.1578
    4 2 2 54.3315
    4 2 2 65.6312
    -5 -2 -2 274.152
    -5 -2 -2 278.103
    5 2 2 270.319
    5 2 2 262.356
    -6 -2 -2 992.611
    6 2 2 1050.7
    6 2 2 1042.39
    -7 -2 -2 1018.63
    7 2 2 1029.05
    7 2 2 1058.6
    -8 -2 -2 200.069
    8 2 2 207.44
    8 2 2 217.436
    -9 -2 -2 78.0969
    9 2 2 76.7199
    9 2 2 81.4004
    -10 -2 -2 -0.0528
    10 2 2 0.61193
    8 -3 -2 8.99464
    -8 3 2 2.34427
    7 -3 -2 162.62
    7 -3 -2 166.94
    -7 3 2 163.528
    6 -3 -2 109.647
    6 -3 -2 102.656
    -6 3 2 103.639
    5 -3 -2 348.763
    5 -3 -2 348.952
    -5 3 2 354.374
    4 -3 -2 548.481
    4 -3 -2 539.937
    -4 3 2 540.01
    3 -3 -2 128.436
    3 -3 -2 118.449
    -3 3 2 118.099
    2 -3 -2 577.557
    2 -3 -2 593.838
    -2 3 2 606.851
    -2 3 2 618.611
    1 -3 -2 156.096
    1 -3 -2 150.244
    -1 3 2 146.984
    0 -3 -2 754.091
    0 -3 -2 788.824
    0 3 2 801.055
    0 3 2 790.728
    -1 -3 -2 1363.47
    -1 -3 -2 1358.49
    -1 -3 -2 1405.93
    1 3 2 1387.45
    -2 -3 -2 978.37
    -2 -3 -2 1003.06
    -2 -3 -2 1029.2
    2 3 2 991.897
    -3 -3 -2 186.603
    -3 -3 -2 191.686
    3 3 2 188.954
    3 3 2 188.031
    -4 -3 -2 760.764
    4 3 2 800.337
    4 3 2 806.22
    4 3 2 775.111
    -5 -3 -2 243.497
    5 3 2 248.608
    5 3 2 244.023
    5 3 2 245.988
    -6 -3 -2 578.989
    6 3 2 564.427
    -7 -3 -2 248.562
    7 3 2 254.227
    7 3 2 250.667
    -8 -3 -2 157.169
    8 3 2 160.4
    8 3 2 152.665
    -9 -3 -2 305.769
    9 3 2 296.985
    9 3 2 307.957
    -10 -3 -2 11.8504
    10 3 2 13.6369
    10 3 2 10.933
    7 -4 -2 147.933
    7 -4 -2 143.344
    -7 4 2 142.294
    6 -4 -2 0.91122
    6 -4 -2 2.09567
    -6 4 2 2.72079
    5 -4 -2 6.72606
    5 -4 -2 10.5817
    -5 4 2 6.32416
    4 -4 -2 338.413
    4 -4 -2 350.766
    -4 4 2 340.092
    3 -4 -2 408.503
    3 -4 -2 415.857
    -3 4 2 417.296
    2 -4 -2 1866
    2 -4 -2 1818.74
    -2 4 2 1809.21
    1 -4 -2 8.1846
    1 -4 -2 8.2712
    -1 4 2 10.1888
    -1 4 2 12.1694
    0 -4 -2 237.413
    0 -4 -2 246.207
    0 4 2 244.669
    0 4 2 241.968
    -1 -4 -2 176.118
    -1 -4 -2 176.114
    -1 -4 -2 169.279
    1 4 2 171.079
    -2 -4 -2 862.519
    -2 -4 -2 847.532
    -2 -4 -2 862.047
    2 4 2 890.688
    -3 -4 -2 1171.26
    -3 -4 -2 1201.99
    -3 -4 -2 1199.43
    3 4 2 1204.66
    -4 -4 -2 1326
    4 4 2 1362
    4 4 2 1387.89
    -5 -4 -2 319.314
    5 4 2 321.687
    5 4 2 336.288
    -6 -4 -2 2.02448
    6 4 2 -0.0364
    6 4 2 1.05411
    -7 -4 -2 68.7926
    7 4 2 68.6995
    7 4 2 68.2981
    -8 -4 -2 107.947
    8 4 2 104.83
    8 4 2 101.381
    -9 -4 -2 276.311
    9 4 2 281.628
    9 4 2 278.515
    -10 -4 -2 23.193
    10 4 2 21.4809
    10 4 2 21.3844
    7 -5 -2 72.7756
    -7 5 2 79.77
    6 -5 -2 60.6954
    6 -5 -2 73.2392
    -6 5 2 64.8311
    5 -5 -2 1.43912
    5 -5 -2 2.73074
    -5 5 2 0.84758
    4 -5 -2 317.064
    4 -5 -2 296.445
    -4 5 2 299.201
    3 -5 -2 402.651
    3 -5 -2 404.412
    -3 5 2 393.608
    2 -5 -2 535.4
    2 -5 -2 528.807
    -2 5 2 539.338
    1 -5 -2 1204.51
    1 -5 -2 1200.76
    -1 5 2 1207.15
    0 -5 -2 242.969
    0 -5 -2 237.247
    0 5 2 243.873
    0 5 2 243.672
    -1 -5 -2 48.0675
    -1 -5 -2 33.3421
    -1 -5 -2 35.4381
    1 5 2 35.6184
    -2 -5 -2 482.253
    -2 -5 -2 464.507
    -2 -5 -2 484.531
    2 5 2 474.475
    -3 -5 -2 299.527
    -3 -5 -2 296.384
    -3 -5 -2 288.115
    3 5 2 298.287
    -4 -5 -2 300.7
    -4 -5 -2 301.965
    4 5 2 309.208
    4 5 2 307.613
    -5 -5 -2 1035.39
    5 5 2 1029.97
    5 5 2 985.757
    -6 -5 -2 5.36412
    6 5 2 2.43853
    6 5 2 6.5849
    -7 -5 -2 28.7534
    7 5 2 29.2169
    7 5 2 23.8534
    -8 -5 -2 146.259
    8 5 2 135.657
    8 5 2 140.607
    -9 -5 -2 252.267
    9 5 2 240.464
    9 5 2 250.135
    -10 -5 -2 73.3745
    10 5 2 83.7668
    10 5 2 77.6671
    6 -6 -2 168.816
    -6 6 2 175.55
    5 -6 -2 145.485
    5 -6 -2 149.381
    -5 6 2 147.066
    4 -6 -2 4.27754
    4 -6 -2 -3.6237
    -4 6 2 1.22882
    3 -6 -2 0.42359
    3 -6 -2 2.00963
    -3 6 2 4.18011
    2 -6 -2 235.892
    2 -6 -2 245.029
    -2 6 2 244.473
    1 -6 -2 322.989
    1 -6 -2 316.869
    -1 6 2 326.261
    0 -6 -2 547.454
    0 -6 -2 543.17
    0 6 2 548.783
    -1 -6 -2 156.1
    -1 -6 -2 169.258
    -1 -6 -2 177.591
    1 6 2 172.676
    -2 -6 -2 0.1301
    -2 -6 -2 1.75137
    -2 -6 -2 0.37511
    2 6 2 7.83086
    -3 -6 -2 176.126
    -3 -6 -2 186.491
    -3 -6 -2 171.474
    3 6 2 178.333
    -4 -6 -2 441.275
    4 6 2 428.323
    4 6 2 423.536
    -5 -6 -2 540.177
    5 6 2 537.323
    5 6 2 562.984
    -6 -6 -2 144.033
    6 6 2 141.043
    6 6 2 136.371
    -7 -6 -2 204.198
    7 6 2 210.079
    7 6 2 207.278
    -8 -6 -2 10.133
    8 6 2 11.6926
    8 6 2 10.9122
    -9 -6 -2 174.156
    9 6 2 173.109
    9 6 2 178.705
    -10 -6 -2 67.4225
    10 6 2 60.7471
    5 -7 -2 103.108
    -5 7 2 109.865
    4 -7 -2 181.56
    4 -7 -2 187.067
    -4 7 2 184.364
    3 -7 -2 -1.134
    3 -7 -2 0.90455
    -3 7 2 1.32338
    2 -7 -2 13.2097
    2 -7 -2 13.6505
    -2 7 2 21.5967
    1 -7 -2 153.681
    1 -7 -2 140.107
    -1 7 2 149.541
    0 -7 -2 611.659
    0 -7 -2 598.638
    0 7 2 590.066
    -1 -7 -2 10.7467
    -1 -7 -2 13.2717
    1 7 2 9.26209
    -2 -7 -2 627.69
    -2 -7 -2 635.741
    -2 -7 -2 630.118
    2 7 2 649.805
    -3 -7 -2 1.57175
    -3 -7 -2 2.65661
    -3 -7 -2 1.99758
    3 7 2 3.40592
    -4 -7 -2 150.699
    4 7 2 157.469
    4 7 2 150.736
    -5 -7 -2 270.164
    5 7 2 261.026
    5 7 2 263.076
    -6 -7 -2 69.7849
    6 7 2 60.8405
    6 7 2 61.5635
    -7 -7 -2 126.893
    7 7 2 127.205
    7 7 2 122.344
    -8 -7 -2 54.1385
    8 7 2 53.8992
    8 7 2 54.96
    -9 -7 -2 19.802
    9 7 2 17.4433
    9 7 2 17.0183
    10 7 2 30.7624
    4 -8 -2 121.463
    -4 8 2 128.891
    3 -8 -2 98.4097
    3 -8 -2 87.312
    -3 8 2 107.387
    2 -8 -2 97.6549
    2 -8 -2 82.7758
    -2 8 2 95.0693
    1 -8 -2 246.324
    1 -8 -2 244.383
    -1 8 2 248.14
    0 -8 -2 218.222
    0 -8 -2 227.188
    0 8 2 210.229
    -1 -8 -2 88.038
    -1 -8 -2 97.2887
    1 8 2 97.4948
    -2 -8 -2 831.243
    -2 -8 -2 848.108
    -2 -8 -2 847.727
    -3 -8 -2 408.052
    -3 -8 -2 399.666
    -4 -8 -2 17.3151
    4 8 2 18.1814
    4 8 2 19.9223
    -5 -8 -2 6.71298
    5 8 2 8.5656
    5 8 2 5.33136
    -6 -8 -2 179.8
    6 8 2 193.694
    6 8 2 177.705
    -7 -8 -2 136.336
    7 8 2 141.205
    7 8 2 136.341
    -8 -8 -2 108.359
    8 8 2 98.8167
    8 8 2 98.8195
    -9 -8 -2 92.9462
    9 8 2 98.1117
    3 -9 -2 64.7064
    -3 9 2 64.3485
    2 -9 -2 106.218
    2 -9 -2 93.2998
    -2 9 2 102.632
    1 -9 -2 -2.3624
    1 -9 -2 3.13371
    -1 9 2 3.07105
    0 -9 -2 13.8158
    0 -9 -2 14.8773
    0 9 2 13.6785
    -1 -9 -2 123.694
    -1 -9 -2 125.686
    1 9 2 120.143
    -2 -9 -2 98.3701
    -3 -9 -2 41.9096
    -3 -9 -2 48.7551
    -4 -9 -2 36.7817
    4 9 2 36.6847
    -5 -9 -2 9.51749
    5 9 2 8.47114
    5 9 2 10.3004
    -6 -9 -2 107.104
    6 9 2 110.728
    6 9 2 102.92
    -7 -9 -2 37.6313
    7 9 2 34.553
    7 9 2 49.9574
    -8 -9 -2 78.4275
    8 9 2 74.9513
    8 9 2 67.1398
    1 -10 -2 44.5023
    1 -10 -2 43.7148
    -1 10 2 33.6884
    0 -10 -2 41.7812
    0 -10 -2 45.2115
    0 10 2 45.4422
    -1 -10 -2 32.3523
    1 10 2 35.8998
    -2 -10 -2 -1.7214
    2 10 2 1.14713
    -3 -10 -2 120.745
    -3 -10 -2 116.571
    -4 -10 -2 244.719
    4 10 2 228.909
    -5 -10 -2 2.62109
    5 10 2 2.29645
    -6 -10 -2 15.4456
    6 10 2 13.4365
    7 10 2 15.0946
    7 10 2 21.1041
    -2 -11 -2 9.94357
    4 11 2 144.217
    5 10 -3 10.3336
    -5 -10 3 7.55718
    4 10 -3 104.34
    4 10 -3 94.9414
    -4 -10 3 103.225
    3 10 -3 55.3122
    -3 -10 3 61.7803
    2 10 -3 107.997
    7 9 -3 130.523
    -7 -9 3 132.463
    6 9 -3 8.79612
    6 9 -3 8.10945
    -6 -9 3 4.01665
    5 9 -3 11.0939
    -5 -9 3 13.6508
    4 9 -3 47.4697
    4 9 -3 43.4097
    -4 -9 3 47.5996
    3 9 -3 198.292
    3 9 -3 196.616
    -3 -9 3 190.638
    2 9 -3 164.998
    1 9 -3 247.355
    0 -9 3 1.94694
    1 -9 3 76.9333
    2 -9 3 3.35522
    3 -9 3 357.947
    8 8 -3 19.6569
    7 8 -3 82.444
    7 8 -3 77.203
    -7 -8 3 84.2383
    6 8 -3 34.3836
    6 8 -3 32.9402
    -6 -8 3 33.9236
    5 8 -3 74.577
    -5 -8 3 72.2873
    4 8 -3 9.30063
    -4 -8 3 11.3264
    3 8 -3 81.5077
    3 8 -3 86.5835
    -3 -8 3 93.7133
    2 8 -3 161.276
    2 8 -3 174.193
    -2 -8 3 176.026
    1 8 -3 208.029
    1 8 -3 195.347
    -1 -8 3 203.647
    -1 -8 3 201.709
    0 8 -3 48.9668
    0 -8 3 51.0276
    1 -8 3 108.519
    2 -8 3 18.9714
    3 -8 3 189.816
    4 -8 3 48.211
    8 7 -3 57.6191
    8 7 -3 59.806
    -8 -7 3 70.8182
    7 7 -3 46.6519
    7 7 -3 51.7954
    -7 -7 3 54.8196
    6 7 -3 680.011
    6 7 -3 747.289
    -6 -7 3 711.435
    5 7 -3 269.258
    5 7 -3 259.542
    -5 -7 3 257.095
    4 7 -3 21.7825
    -4 -7 3 25.9357
    3 7 -3 179.325
    3 7 -3 176.991
    -3 -7 3 170.092
    2 7 -3 507.139
    2 7 -3 531.694
    -2 -7 3 522.356
    1 7 -3 131.814
    1 7 -3 131.635
    -1 -7 3 139.378
    -1 -7 3 135.766
    0 7 -3 770.992
    0 -7 3 763.177
    0 -7 3 758.085
    -1 7 -3 119.441
    -1 7 -3 106.91
    1 -7 3 118.561
    -2 7 -3 83.7974
    2 -7 3 66.9222
    3 -7 3 42.9392
    4 -7 3 47.8987
    5 -7 3 392.76
    9 6 -3 8.14763
    9 6 -3 10.555
    8 6 -3 17.8245
    8 6 -3 24.6087
    -8 -6 3 25.866
    7 6 -3 63.1997
    7 6 -3 61.5233
    -7 -6 3 62.2631
    6 6 -3 370.039
    6 6 -3 380.598
    -6 -6 3 381.378
    5 6 -3 13.473
    5 6 -3 18.6103
    -5 -6 3 13.3817
    4 6 -3 165.597
    -4 -6 3 161.405
    3 6 -3 317.766
    3 6 -3 320.449
    -3 -6 3 321.55
    2 6 -3 262.229
    2 6 -3 261.853
    -2 -6 3 279.018
    -2 -6 3 280.049
    1 6 -3 108.314
    1 6 -3 120.671
    -1 -6 3 107.232
    -1 -6 3 114.604
    0 6 -3 567.957
    0 -6 3 567.666
    0 -6 3 581.436
    0 -6 3 555.24
    -1 6 -3 595.587
    -1 6 -3 603.08
    1 -6 3 596.59
    1 -6 3 612.983
    -2 6 -3 143.542
    2 -6 3 149.857
    -3 6 -3 33.2892
    3 -6 3 34.9214
    4 -6 3 1.04783
    5 -6 3 218.507
    6 -6 3 134.471
    9 5 -3 124.41
    9 5 -3 142.006
    -9 -5 3 125.309
    8 5 -3 134.022
    8 5 -3 125.513
    -8 -5 3 123.753
    7 5 -3 -0.7707
    7 5 -3 3.50519
    -7 -5 3 3.94468
    6 5 -3 7.38226
    6 5 -3 8.42964
    -6 -5 3 8.19559
    5 5 -3 352.742
    5 5 -3 354.042
    -5 -5 3 355.958
    4 5 -3 587.435
    4 5 -3 590.443
    -4 -5 3 566.069
    3 5 -3 574.917
    -3 -5 3 579.534
    2 5 -3 29.0634
    2 5 -3 35.6113
    -2 -5 3 26.7266
    -2 -5 3 29.0238
    1 5 -3 1.99706
    1 5 -3 26.1515
    -1 -5 3 2.45917
    -1 -5 3 1.76275
    0 5 -3 197.009
    0 -5 3 182.016
    0 -5 3 191.074
    -1 5 -3 1015.44
    -1 5 -3 997.365
    1 -5 3 1017.03
    1 -5 3 1046.87
    -2 5 -3 782.103
    -2 5 -3 779.92
    2 -5 3 780.338
    -3 5 -3 385.626
    3 -5 3 364.924
    3 -5 3 376.454
    -4 5 -3 6.25456
    4 -5 3 10.6532
    4 -5 3 6.73088
    5 -5 3 1.9606
    6 -5 3 96.4424
    7 -5 3 157.315
    9 4 -3 264.565
    9 4 -3 262.775
    -9 -4 3 286.303
    8 4 -3 46.7122
    8 4 -3 44.057
    -8 -4 3 45.3469
    7 4 -3 69.3507
    7 4 -3 69.4366
    -7 -4 3 72.2689
    6 4 -3 2.05563
    6 4 -3 -1.1457
    -6 -4 3 1.24701
    5 4 -3 7.66268
    5 4 -3 8.5653
    -5 -4 3 8.23615
    4 4 -3 1250.56
    4 4 -3 1269.94
    -4 -4 3 1269.55
    3 4 -3 824.628
    -3 -4 3 841.836
    -3 -4 3 819.692
    2 4 -3 1183.59
    2 4 -3 1220.36
    -2 -4 3 1196.52
    -2 -4 3 1172.65
    1 4 -3 10.118
    1 4 -3 4.84089
    -1 -4 3 6.04244
    -1 -4 3 7.75318
    0 4 -3 862.933
    0 4 -3 869.779
    0 -4 3 832.9
    0 -4 3 830.962
    -1 4 -3 5.72448
    1 -4 3 2.29701
    1 -4 3 3.99639
    1 -4 3 4.88257
    -2 4 -3 1782.62
    -2 4 -3 1769.54
    2 -4 3 1802.08
    2 -4 3 1852.78
    2 -4 3 1831.75
    -3 4 -3 173.724
    -3 4 -3 168.888
    3 -4 3 171.451
    3 -4 3 180.321
    -4 4 -3 456.122
    4 -4 3 444.571
    4 -4 3 427.762
    -5 4 -3 18.477
    5 -4 3 19.0412
    5 -4 3 16.5905
    6 -4 3 25.0193
    7 -4 3 107.103
    8 -4 3 249.183
    9 3 -3 224.217
    9 3 -3 215.204
    -9 -3 3 216.357
    8 3 -3 304.596
    8 3 -3 310.803
    -8 -3 3 322.985
    7 3 -3 218.298
    7 3 -3 222.915
    -7 -3 3 225.268
    6 3 -3 93.8253
    6 3 -3 92.0389
    -6 -3 3 97.2889
    5 3 -3 95.1012
    5 3 -3 82.5175
    -5 -3 3 85.6776
    4 3 -3 445.513
    4 3 -3 424.437
    -4 -3 3 435.332
    3 3 -3 520.822
    -3 -3 3 518.621
    -3 -3 3 522.504
    2 3 -3 2966.66
    2 3 -3 2862.22
    -2 -3 3 2920.12
    -2 -3 3 2841.39
    1 3 -3 167.416
    1 3 -3 169.659
    -1 -3 3 173.538
    -1 -3 3 175.366
    0 3 -3 513.368
    0 3 -3 527.721
    0 -3 3 512.175
    0 -3 3 501.466
    -1 3 -3 348.074
    1 -3 3 329.538
    1 -3 3 318.09
    1 -3 3 316.247
    -2 3 -3 580.646
    -2 3 -3 540.433
    2 -3 3 560.66
    2 -3 3 574.147
    -3 3 -3 969.872
    -3 3 -3 977.531
    3 -3 3 1003.69
    3 -3 3 990.618
    -4 3 -3 1473.35
    -4 3 -3 1385.16
    4 -3 3 1435.77
    4 -3 3 1440.74
    -5 3 -3 395.939
    5 -3 3 377.597
    5 -3 3 390.283
    -6 3 -3 79.0735
    6 -3 3 82.2171
    6 -3 3 75.0527
    7 -3 3 25.5404
    8 -3 3 170.644
    9 -3 3 183.784
    9 2 -3 1.69299
    -9 -2 3 1.20698
    8 2 -3 198.73
    8 2 -3 190.932
    -8 -2 3 190.77
    7 2 -3 346.702
    7 2 -3 372.24
    -7 -2 3 354.353
    6 2 -3 110.47
    6 2 -3 111.817
    -6 -2 3 108.978
    5 2 -3 227.252
    5 2 -3 223.537
    -5 -2 3 230.445
    4 2 -3 150.648
    4 2 -3 145.216
    4 2 -3 145.461
    -4 -2 3 146.067
    3 2 -3 4.44434
    3 2 -3 2.69848
    -3 -2 3 4.59655
    2 2 -3 1048.72
    2 2 -3 994.228
    -2 -2 3 1008.77
    1 2 -3 1952.3
    1 2 -3 1963.44
    -1 -2 3 1941.72
    -1 -2 3 1925.76
    0 2 -3 31.3703
    0 2 -3 39.1312
    0 -2 3 32.137
    0 -2 3 37.4943
    -1 2 -3 868.202
    -1 2 -3 855.65
    1 -2 3 849.938
    1 -2 3 822.633
    1 -2 3 824.666
    -2 2 -3 109.939
    -2 2 -3 115.754
    2 -2 3 111.284
    2 -2 3 113.67
    -3 2 -3 1316.83
    -3 2 -3 1296.31
    3 -2 3 1287.75
    3 -2 3 1332.59
    -4 2 -3 390.671
    -4 2 -3 387.743
    4 -2 3 401.434
    4 -2 3 381.509
    4 -2 3 384.113
    -5 2 -3 570.884
    -5 2 -3 584.093
    5 -2 3 579.594
    5 -2 3 573.396
    -6 2 -3 326.883
    6 -2 3 312.538
    6 -2 3 318.067
    -7 2 -3 294.352
    7 -2 3 290.12
    7 -2 3 286.257
    -8 2 -3 62.1206
    8 -2 3 67.2776
    9 1 -3 38.7071
    -9 -1 3 43.1903
    8 1 -3 45.4012
    -8 -1 3 47.0738
    7 1 -3 254.097
    7 1 -3 239.963
    -7 -1 3 255.841
    6 1 -3 298.833
    6 1 -3 271.732
    -6 -1 3 300.017
    5 1 -3 1340.37
    5 1 -3 1397.29
    5 1 -3 1425.34
    -5 -1 3 1378.1
    4 1 -3 238.064
    4 1 -3 240.175
    4 1 -3 237.354
    -4 -1 3 242.246
    3 1 -3 21.2481
    3 1 -3 30.5187
    3 1 -3 21.2472
    -3 -1 3 27.0499
    2 1 -3 1287.96
    2 1 -3 1271.36
    -2 -1 3 1329.78
    1 1 -3 1002.88
    1 1 -3 1019.2
    1 1 -3 981.654
    -1 -1 3 1028.12
    0 1 -3 4172.71
    0 1 -3 4011.25
    0 -1 3 4011.24
    0 -1 3 4117.35
    0 -1 3 4226.01
    -1 1 -3 2924.44
    1 -1 3 2819.29
    1 -1 3 2792.12
    -2 1 -3 3998.8
    -2 1 -3 3985.3
    2 -1 3 3867.5
    -3 1 -3 638.717
    -3 1 -3 659.189
    3 -1 3 621.336
    3 -1 3 647.612
    3 -1 3 648.497
    -4 1 -3 128.716
    -4 1 -3 127.562
    4 -1 3 115.572
    4 -1 3 128.688
    -5 1 -3 311.187
    -5 1 -3 315.542
    5 -1 3 312.634
    5 -1 3 357.984
    -6 1 -3 485.221
    -6 1 -3 502.415
    6 -1 3 521.368
    6 -1 3 499.966
    6 -1 3 504.452
    -7 1 -3 395.334
    7 -1 3 394.857
    7 -1 3 403.062
    -8 1 -3 41.2512
    8 -1 3 34.8845
    8 -1 3 38.5825
    -9 1 -3 11.4039
    9 0 -3 38.8018
    -9 0 3 40.9524
    8 0 -3 9.74439
    -8 0 3 11.8913
    7 0 -3 58.6095
    -7 0 3 83.7054
    6 0 -3 317.63
    6 0 -3 318.594
    6 0 -3 303.608
    -6 0 3 321.009
    5 0 -3 510.808
    5 0 -3 532.195
    5 0 -3 528.87
    -5 0 3 542.538
    4 0 -3 985.57
    4 0 -3 977.297
    4 0 -3 967.564
    -4 0 3 966.3
    3 0 -3 838.697
    3 0 -3 804.819
    3 0 -3 826.159
    -3 0 3 818.572
    2 0 -3 2.93513
    2 0 -3 6.88602
    2 0 -3 6.17492
    -2 0 3 2.52342
    1 0 -3 357.948
    1 0 -3 355.49
    -1 0 3 365.596
    0 0 -3 1151.88
    0 0 -3 1157.2
    0 0 -3 1149.15
    0 0 3 1177.78
    0 0 3 1151.67
    -1 0 -3 30.9748
    -1 0 -3 33.985
    -1 0 -3 33.1426
    1 0 3 29.1565
    1 0 3 29.9617
    -2 0 -3 9265.95
    -2 0 -3 9463.88
    2 0 3 9550.86
    2 0 3 9467.16
    2 0 3 9999.99
    -3 0 -3 100.27
    -3 0 -3 101.165
    3 0 3 104.947
    3 0 3 94.8473
    -4 0 -3 175.959
    -4 0 -3 172.178
    4 0 3 170.044
    4 0 3 165.174
    -5 0 -3 254.776
    -5 0 -3 247.078
    5 0 3 257.474
    5 0 3 251.27
    -6 0 -3 633.82
    -6 0 -3 642.586
    6 0 3 635.509
    6 0 3 653.455
    -7 0 -3 690.727
    -7 0 -3 664.399
    7 0 3 716.405
    7 0 3 719.497
    -8 0 -3 234.648
    10 0 3 3.89041
    9 -1 -3 156.759
    8 -1 -3 311.671
    -8 1 3 304.185
    7 -1 -3 4.29998
    -7 1 3 2.91461
    6 -1 -3 28.7918
    6 -1 -3 26.7447
    -6 1 3 28.1114
    5 -1 -3 196.594
    5 -1 -3 196.423
    -5 1 3 201.758
    4 -1 -3 458.646
    4 -1 -3 444.802
    4 -1 -3 468.97
    -4 1 3 456.874
    3 -1 -3 1497.34
    3 -1 -3 1407.63
    3 -1 -3 1502.33
    -3 1 3 1444.78
    2 -1 -3 600.951
    2 -1 -3 657.402
    2 -1 -3 619.59
    -2 1 3 635.426
    1 -1 -3 164.197
    1 -1 -3 160.665
    1 -1 -3 167.425
    -1 1 3 177.648
    0 -1 -3 333.734
    0 -1 -3 329.576
    0 1 3 343.664
    0 1 3 332.77
    -1 -1 -3 2129.36
    -1 -1 -3 2104.61
    -1 -1 -3 2159.92
    1 1 3 2186.58
    1 1 3 2106.99
    -2 -1 -3 880.5
    -2 -1 -3 891.956
    -2 -1 -3 901.071
    -2 -1 -3 888.595
    -3 -1 -3 527.734
    -3 -1 -3 549.136
    3 1 3 553.404
    3 1 3 548.778
    -4 -1 -3 625.964
    -4 -1 -3 599.549
    4 1 3 621.675
    4 1 3 586.881
    -5 -1 -3 14.3103
    -5 -1 -3 14.1365
    5 1 3 13.913
    5 1 3 15.0734
    -6 -1 -3 822.691
    -6 -1 -3 825.905
    6 1 3 821.782
    6 1 3 816.189
    -7 -1 -3 343.053
    -7 -1 -3 353.807
    7 1 3 344.021
    7 1 3 348.014
    -8 -1 -3 194.658
    -8 -1 -3 197.885
    8 1 3 190.535
    9 1 3 429.895
    10 1 3 -1.2213
    8 -2 -3 184.325
    -8 2 3 178.593
    7 -2 -3 461.236
    7 -2 -3 463.296
    -7 2 3 443.489
    6 -2 -3 24.6222
    6 -2 -3 19.7696
    -6 2 3 16.5636
    5 -2 -3 44.2538
    5 -2 -3 39.9072
    -5 2 3 41.315
    4 -2 -3 142.321
    4 -2 -3 152.533
    -4 2 3 147.809
    3 -2 -3 1468.73
    3 -2 -3 1405.7
    3 -2 -3 1472.81
    -3 2 3 1478.4
    2 -2 -3 336.1
    2 -2 -3 347.616
    -2 2 3 335.529
    1 -2 -3 1105.87
    1 -2 -3 1172.07
    -1 2 3 1148.76
    0 -2 -3 364.366
    0 -2 -3 382.915
    0 -2 -3 367.746
    0 2 3 371.183
    0 2 3 391.232
    -1 -2 -3 801.738
    -1 -2 -3 822.238
    -2 -2 -3 269.885
    -2 -2 -3 293.664
    -2 -2 -3 274.481
    -2 -2 -3 292.414
    -3 -2 -3 2503.52
    -3 -2 -3 2686.88
    3 2 3 2585.59
    -4 -2 -3 1597.75
    -4 -2 -3 1629.43
    4 2 3 1606.16
    4 2 3 1597.11
    -5 -2 -3 169.492
    -5 -2 -3 166.941
    5 2 3 175.747
    5 2 3 165.819
    -6 -2 -3 334.756
    -6 -2 -3 339.253
    6 2 3 335.902
    6 2 3 346.797
    -7 -2 -3 37.7499
    -7 -2 -3 36.6734
    7 2 3 38.0702
    -8 -2 -3 263.631
    8 2 3 254.063
    8 2 3 252.977
    -9 -2 -3 182.747
    9 2 3 188.838
    10 2 3 46.6513
    8 -3 -3 64.4088
    -8 3 3 67.3173
    7 -3 -3 298.281
    7 -3 -3 299.718
    -7 3 3 293.252
    6 -3 -3 8.85292
    6 -3 -3 14.3204
    -6 3 3 15.2147
    5 -3 -3 396.463
    5 -3 -3 392.86
    -5 3 3 394.399
    4 -3 -3 893.834
    4 -3 -3 868.063
    -4 3 3 873.894
    3 -3 -3 714.156
    3 -3 -3 740.812
    -3 3 3 747.085
    2 -3 -3 519.039
    2 -3 -3 505.159
    -2 3 3 537.914
    1 -3 -3 1526.09
    1 -3 -3 1505.92
    -1 3 3 1540.44
    0 -3 -3 2931.11
    0 -3 -3 2932.99
    0 3 3 2909.6
    0 3 3 2959.17
    -1 -3 -3 147.724
    -1 -3 -3 152.899
    -1 -3 -3 151.428
    1 3 3 160.856
    -2 -3 -3 62.0268
    -2 -3 -3 58.2554
    2 3 3 61.3528
    -3 -3 -3 1758.36
    -3 -3 -3 1793.96
    -4 -3 -3 898.757
    -4 -3 -3 887.267
    4 3 3 900.562
    4 3 3 925.13
    -5 -3 -3 194.265
    5 3 3 194.968
    5 3 3 187.129
    -6 -3 -3 1124.62
    6 3 3 1107.21
    6 3 3 1156.72
    -7 -3 -3 185.798
    7 3 3 200.535
    7 3 3 196.57
    -8 -3 -3 46.3013
    8 3 3 40.5683
    8 3 3 46.1873
    -9 -3 -3 188.934
    9 3 3 194.194
    9 3 3 191.381
    10 3 3 176.19
    7 -4 -3 57.8292
    7 -4 -3 46.8802
    -7 4 3 61.6695
    6 -4 -3 264.25
    6 -4 -3 271.965
    -6 4 3 260.071
    5 -4 -3 262.046
    5 -4 -3 262.567
    -5 4 3 274.855
    4 -4 -3 19.8187
    4 -4 -3 24.594
    -4 4 3 16.6224
    3 -4 -3 3.13648
    3 -4 -3 2.48163
    -3 4 3 1.29689
    2 -4 -3 232.116
    2 -4 -3 219.271
    -2 4 3 221.813
    1 -4 -3 570.193
    1 -4 -3 557.818
    -1 4 3 562.774
    0 -4 -3 596.143
    0 -4 -3 596.616
    0 4 3 598.336
    0 4 3 618.661
    -1 -4 -3 342.133
    -1 -4 -3 327.528
    -1 -4 -3 345.05
    1 4 3 344.486
    -2 -4 -3 341.343
    -2 -4 -3 344.356
    -2 -4 -3 327.135
    2 4 3 361.128
    -3 -4 -3 349.137
    -3 -4 -3 350.148
    -3 -4 -3 344.059
    3 4 3 341.247
    -4 -4 -3 130.833
    -4 -4 -3 133.915
    4 4 3 125.621
    4 4 3 136.806
    -5 -4 -3 821.809
    5 4 3 850.624
    5 4 3 853.813
    -6 -4 -3 443.21
    6 4 3 434.486
    6 4 3 455.436
    -7 -4 -3 155.86
    7 4 3 160.977
    7 4 3 154.823
    -8 -4 -3 25.9508
    8 4 3 26.5378
    8 4 3 26.999
    -9 -4 -3 10.2401
    9 4 3 12.9702
    9 4 3 11.9918
    -10 -4 -3 101.025
    10 4 3 98.4843
    10 4 3 101.129
    7 -5 -3 48.6941
    6 -5 -3 188.898
    6 -5 -3 185.674
    -6 5 3 175.377
    5 -5 -3 306.825
    5 -5 -3 280.775
    -5 5 3 277.75
    4 -5 -3 326.926
    4 -5 -3 322.84
    -4 5 3 329.972
    3 -5 -3 233.853
    3 -5 -3 230.865
    -3 5 3 237.796
    2 -5 -3 221.826
    2 -5 -3 224.596
    -2 5 3 219.688
    1 -5 -3 62.1704
    1 -5 -3 62.8074
    -1 5 3 59.1844
    0 -5 -3 533.169
    0 -5 -3 552.48
    0 5 3 541.316
    -1 -5 -3 1046.14
    -1 -5 -3 1062.73
    1 5 3 1093.18
    -2 -5 -3 112.817
    -2 -5 -3 114.386
    -2 -5 -3 109.842
    2 5 3 115.579
    -3 -5 -3 11.6427
    -3 -5 -3 12.8223
    -3 -5 -3 14.9886
    3 5 3 14.8512
    -4 -5 -3 16.662
    -4 -5 -3 21.089
    4 5 3 19.8853
    4 5 3 11.6419
    -5 -5 -3 447.937
    5 5 3 438.796
    5 5 3 431.601
    -6 -5 -3 333.894
    6 5 3 325.676
    6 5 3 334.245
    -7 -5 -3 650.493
    7 5 3 683.607
    7 5 3 660.134
    -8 -5 -3 16.2068
    8 5 3 15.9948
    8 5 3 13.3926
    -9 -5 -3 82.2834
    9 5 3 81.7596
    9 5 3 74.5744
    -10 -5 -3 3.96756
    10 5 3 -0.051
    10 5 3 3.47712
    6 -6 -3 50.331
    -6 6 3 33.4852
    5 -6 -3 112.824
    5 -6 -3 109.34
    -5 6 3 113.559
    4 -6 -3 178.495
    4 -6 -3 178.682
    -4 6 3 168.418
    3 -6 -3 356.325
    3 -6 -3 359.611
    -3 6 3 359.073
    2 -6 -3 40.7262
    2 -6 -3 47.4667
    -2 6 3 38.8499
    1 -6 -3 57.4119
    1 -6 -3 50.9143
    -1 6 3 58.6365
    0 -6 -3 411.988
    0 -6 -3 398.153
    0 6 3 414.986
    -1 -6 -3 557.373
    -1 -6 -3 582.338
    1 6 3 590.262
    -2 -6 -3 1552.75
    -2 -6 -3 1530.65
    -2 -6 -3 1525.64
    2 6 3 1596.93
    -3 -6 -3 73.2298
    -3 -6 -3 71.2263
    -3 -6 -3 63.9105
    3 6 3 73.9815
    -4 -6 -3 161.695
    4 6 3 161.164
    -5 -6 -3 9.56645
    5 6 3 7.71679
    5 6 3 5.39511
    -6 -6 -3 30.1235
    6 6 3 28.4493
    6 6 3 24.9488
    -7 -6 -3 768.633
    7 6 3 732.126
    7 6 3 739.962
    -8 -6 -3 186.161
    8 6 3 185.805
    8 6 3 184.843
    -9 -6 -3 50.2226
    9 6 3 47.4119
    9 6 3 49.3726
    -10 -6 -3 4.83248
    10 6 3 6.21396
    5 -7 -3 48.7119
    -5 7 3 37.7554
    4 -7 -3 236.966
    4 -7 -3 233.585
    -4 7 3 234.151
    3 -7 -3 237.284
    3 -7 -3 245.308
    -3 7 3 238.693
    2 -7 -3 42.9652
    2 -7 -3 47.5625
    -2 7 3 45.2674
    1 -7 -3 16.4537
    1 -7 -3 14.5652
    -1 7 3 12.4899
    0 -7 -3 39.1115
    0 -7 -3 42.1784
    0 7 3 43.0063
    -1 -7 -3 329.869
    -1 -7 -3 341.893
    1 7 3 339.031
    -2 -7 -3 764.892
    -2 -7 -3 737.453
    -2 -7 -3 728.982
    -3 -7 -3 28.523
    -3 -7 -3 30.8519
    -3 -7 -3 30.6199
    3 7 3 30.4033
    -4 -7 -3 163.084
    -4 -7 -3 168.28
    4 7 3 180.059
    -5 -7 -3 6.69311
    5 7 3 1.22319
    5 7 3 2.83828
    -6 -7 -3 7.03286
    6 7 3 13.7869
    6 7 3 8.69758
    -7 -7 -3 251.706
    7 7 3 247.539
    7 7 3 251.113
    -8 -7 -3 99.1418
    8 7 3 103.072
    8 7 3 103.378
    -9 -7 -3 96.3849
    9 7 3 74.8096
    9 7 3 80.4013
    10 7 3 12.446
    4 -8 -3 9.67825
    3 -8 -3 136.929
    3 -8 -3 136.609
    -3 8 3 129.629
    2 -8 -3 310.325
    2 -8 -3 312.352
    -2 8 3 300.721
    1 -8 -3 80.5565
    1 -8 -3 87.9406
    -1 8 3 85.0069
    0 -8 -3 123.769
    0 -8 -3 120.767
    0 8 3 117.268
    -1 -8 -3 5.13426
    -1 -8 -3 4.57087
    1 8 3 4.73224
    -2 -8 -3 2.59746
    -2 -8 -3 11.502
    -3 -8 -3 200.778
    -3 -8 -3 208.198
    -4 -8 -3 279.044
    -4 -8 -3 280.925
    4 8 3 274.154
    -5 -8 -3 108.749
    5 8 3 114.619
    5 8 3 114.647
    -6 -8 -3 -0.033
    6 8 3 1.60606
    6 8 3 -1.8725
    -7 -8 -3 6.09092
    7 8 3 2.76004
    7 8 3 2.83716
    -8 -8 -3 53.6616
    8 8 3 54.3535
    8 8 3 54.5725
    -9 -8 -3 134.251
    9 8 3 136.784
    9 8 3 131.02
    2 -9 -3 290.184
    2 -9 -3 285.566
    -2 9 3 277.156
    1 -9 -3 37.4183
    1 -9 -3 44.7879
    -1 9 3 37.5808
    0 -9 -3 101.431
    0 -9 -3 86.5818
    0 9 3 88.5354
    -1 -9 -3 27.3356
    -1 -9 -3 29.772
    1 9 3 33.26
    -2 -9 -3 59.6989
    2 9 3 65.7516
    -3 -9 -3 74.157
    -3 -9 -3 78.8278
    -4 -9 -3 212.06
    -5 -9 -3 174.807
    5 9 3 167.7
    -6 -9 -3 107.946
    6 9 3 108.131
    6 9 3 98.866
    -7 -9 -3 22.3099
    7 9 3 21.2019
    7 9 3 13.9014
    -8 -9 -3 -1.2577
    8 9 3 -3.7756
    8 9 3 -0.5942
    1 -10 -3 18.2315
    0 -10 -3 232.02
    0 -10 -3 227.834
    0 10 3 226.891
    -1 -10 -3 35.6178
    1 10 3 40.605
    -2 -10 -3 43.7733
    2 10 3 45.3955
    -3 -10 -3 8.9258
    -4 -10 -3 24.7607
    4 10 3 22.4806
    -5 -10 -3 78.5547
    5 10 3 76.4281
    -6 -10 -3 80.1109
    6 10 3 78.5238
    7 10 3 90.7225
    5 10 -4 8.20458
    -5 -10 4 13.8301
    4 10 -4 0.06983
    3 10 -4 59.84
    2 10 -4 105.965
    7 9 -4 44.0496
    -6 -9 4 265.149
    5 9 -4 115.75
    5 9 -4 124.999
    -5 -9 4 119.184
    4 9 -4 68.4551
    4 9 -4 61.3169
    -4 -9 4 69.4125
    3 9 -4 0.21315
    -3 -9 4 2.50376
    2 9 -4 31.0921
    1 9 -4 410.459
    0 9 -4 108.907
    0 -9 4 130.759
    1 -9 4 277.031
    2 -9 4 4.7656
    7 8 -4 12.7659
    7 8 -4 7.49409
    -7 -8 4 10.5417
    6 8 -4 165.022
    6 8 -4 149.858
    -6 -8 4 163.693
    5 8 -4 74.6737
    -5 -8 4 75.4116
    4 8 -4 38.8661
    4 8 -4 40.0312
    -4 -8 4 38.5994
    3 8 -4 45.8148
    3 8 -4 42.0491
    -3 -8 4 47.3054
    2 8 -4 -0.7936
    2 8 -4 0.93659
    -2 -8 4 1.08148
    1 8 -4 106.032
    0 8 -4 190.12
    0 -8 4 197.738
    -1 8 -4 170.327
    1 -8 4 170.839
    2 -8 4 84.1882
    3 -8 4 24.4928
    4 -8 4 1.54924
    8 7 -4 56.1144
    8 7 -4 57.338
    -8 -7 4 56.0515
    7 7 -4 18.7357
    7 7 -4 18.9432
    -7 -7 4 26.4152
    6 7 -4 10.6533
    6 7 -4 9.26719
    -6 -7 4 10.8711
    5 7 -4 41.5843
    -5 -7 4 50.87
    4 7 -4 542.653
    4 7 -4 554.302
    -4 -7 4 560.553
    3 7 -4 88.3258
    3 7 -4 79.831
    -3 -7 4 91.2993
    2 7 -4 78.5709
    2 7 -4 89.2237
    -2 -7 4 94.27
    1 7 -4 66.356
    1 7 -4 65.0617
    -1 -7 4 66.2291
    -1 -7 4 62.6978
    0 7 -4 147.225
    0 -7 4 153.186
    -1 7 -4 233.046
    1 -7 4 228.154
    -2 7 -4 291.549
    2 -7 4 298.809
    3 -7 4 278.422
    4 -7 4 130.37
    5 -7 4 8.24455
    8 6 -4 94.0325
    8 6 -4 102.773
    -8 -6 4 106.681
    7 6 -4 17.4538
    7 6 -4 15.3495
    -7 -6 4 20.2826
    6 6 -4 18.7605
    6 6 -4 21.5867
    -6 -6 4 25.4826
    5 6 -4 147.599
    -5 -6 4 156.021
    4 6 -4 429.947
    -4 -6 4 447.237
    3 6 -4 312.06
    3 6 -4 314.228
    -3 -6 4 314.563
    2 6 -4 481.125
    2 6 -4 495.152
    -2 -6 4 498.241
    -2 -6 4 499.49
    1 6 -4 500.2
    1 6 -4 503.105
    -1 -6 4 489.877
    -1 -6 4 501.615
    0 6 -4 7.63433
    0 6 -4 6.18273
    0 -6 4 2.49952
    0 -6 4 4.65295
    -1 6 -4 276.728
    1 -6 4 275.168
    -2 6 -4 9.3251
    2 -6 4 7.62998
    -3 6 -4 577.378
    3 -6 4 587.075
    -4 6 -4 121.412
    4 -6 4 106.357
    5 -6 4 153.897
    6 -6 4 -0.6893
    9 5 -4 41.6523
    9 5 -4 41.319
    8 5 -4 85.2409
    8 5 -4 76.6903
    -8 -5 4 94.3573
    7 5 -4 296.275
    7 5 -4 273.092
    -7 -5 4 296.232
    6 5 -4 160.861
    6 5 -4 151.009
    -6 -5 4 152.953
    5 5 -4 34.2408
    5 5 -4 32.98
    -5 -5 4 34.7515
    4 5 -4 234.588
    -4 -5 4 222.665
    3 5 -4 160.556
    3 5 -4 175.345
    -3 -5 4 174.592
    2 5 -4 210.335
    2 5 -4 207.62
    -2 -5 4 210.914
    -2 -5 4 201.716
    1 5 -4 2206.19
    1 5 -4 2196.86
    -1 -5 4 2184.58
    -1 -5 4 2229.5
    0 5 -4 166.694
    0 5 -4 167.707
    0 -5 4 165.735
    0 -5 4 162.073
    -1 5 -4 96.9808
    1 -5 4 89.6709
    -2 5 -4 81.0147
    2 -5 4 74.0147
    -3 5 -4 461.91
    3 -5 4 452.658
    3 -5 4 448.6
    -4 5 -4 406.882
    4 -5 4 386.89
    4 -5 4 403.233
    -5 5 -4 495.592
    5 -5 4 515.575
    6 -5 4 113.025
    7 -5 4 86.525
    9 4 -4 13.0909
    9 4 -4 16.9548
    -9 -4 4 9.26982
    8 4 -4 20.7457
    8 4 -4 21.512
    -8 -4 4 19.3123
    7 4 -4 133.637
    7 4 -4 132.857
    -7 -4 4 136.625
    6 4 -4 437.339
    6 4 -4 431.854
    -6 -4 4 443.703
    5 4 -4 294.05
    5 4 -4 293.168
    -5 -4 4 289.055
    4 4 -4 7.93298
    -4 -4 4 11.3801
    3 4 -4 25.0932
    3 4 -4 28.6385
    -3 -4 4 29.2433
    2 4 -4 311.83
    2 4 -4 308.896
    -2 -4 4 300.951
    -2 -4 4 318.195
    1 4 -4 462.844
    1 4 -4 480.274
    -1 -4 4 462.036
    -1 -4 4 481.555
    0 4 -4 229.664
    0 4 -4 233.317
    0 -4 4 229.359
    0 -4 4 219.284
    -1 4 -4 294.786
    -1 4 -4 296.21
    1 -4 4 282.623
    1 -4 4 285.63
    -2 4 -4 0.76436
    -2 4 -4 1.50104
    2 -4 4 5.55176
    -3 4 -4 215.645
    3 -4 4 212.315
    3 -4 4 220.108
    -4 4 -4 388.973
    4 -4 4 389.953
    4 -4 4 383.091
    -5 4 -4 209.44
    5 -4 4 208.562
    5 -4 4 224.43
    -6 4 -4 414.939
    6 -4 4 406.029
    6 -4 4 395.475
    7 -4 4 11.1079
    8 -4 4 39.1674
    9 3 -4 3.07732
    -9 -3 4 2.26216
    8 3 -4 12.1457
    8 3 -4 8.32361
    -8 -3 4 13.087
    7 3 -4 1.09815
    7 3 -4 3.99313
    -7 -3 4 4.10594
    6 3 -4 735.612
    6 3 -4 722.462
    -6 -3 4 747.274
    5 3 -4 245.815
    5 3 -4 247.713
    -5 -3 4 255.138
    4 3 -4 1337.32
    4 3 -4 1340.28
    -4 -3 4 1385.41
    3 3 -4 14.3227
    -3 -3 4 17.3278
    -3 -3 4 16.3969
    2 3 -4 525.702
    2 3 -4 504.828
    -2 -3 4 491.608
    -2 -3 4 510.264
    1 3 -4 206.305
    1 3 -4 194.476
    -1 -3 4 189.699
    -1 -3 4 198.984
    0 3 -4 1852.74
    0 3 -4 1840.67
    0 -3 4 1765.08
    0 -3 4 1792.2
    -1 3 -4 4119.41
    -1 3 -4 4177.29
    1 -3 4 4002.41
    1 -3 4 4012.16
    -2 3 -4 247.36
    -2 3 -4 239.351
    2 -3 4 249.81
    -3 3 -4 178.03
    -3 3 -4 178.297
    3 -3 4 180.732
    -4 3 -4 14.9878
    4 -3 4 13.2301
    4 -3 4 17.6257
    -5 3 -4 569.987
    5 -3 4 545.318
    5 -3 4 552.752
    -6 3 -4 275.843
    6 -3 4 277.176
    6 -3 4 275.864
    -7 3 -4 385.462
    7 -3 4 394.06
    7 -3 4 384.137
    8 -3 4 31.1676
    9 -3 4 5.22654
    9 2 -4 8.73618
    -9 -2 4 8.79236
    8 2 -4 23.339
    -8 -2 4 24.1426
    7 2 -4 24.5876
    7 2 -4 19.1552
    -7 -2 4 23.5555
    6 2 -4 439.878
    6 2 -4 436.787
    -6 -2 4 429.052
    5 2 -4 190.113
    5 2 -4 197.66
    -5 -2 4 193.147
    4 2 -4 834.481
    4 2 -4 788.254
    4 2 -4 769.491
    -4 -2 4 792.207
    3 2 -4 369.68
    3 2 -4 374.184
    -3 -2 4 375.203
    2 2 -4 16.4587
    2 2 -4 16.7524
    -2 -2 4 16.216
    1 2 -4 11.1851
    1 2 -4 5.67122
    -1 -2 4 7.89648
    0 2 -4 1785.07
    0 2 -4 1769.55
    0 -2 4 1760
    0 -2 4 1759.26
    -1 2 -4 1398.63
    1 -2 4 1433.97
    1 -2 4 1344.07
    1 -2 4 1299.95
    -2 2 -4 83.9455
    2 -2 4 80.4788
    2 -2 4 82.5282
    -3 2 -4 1401.21
    -3 2 -4 1439.77
    3 -2 4 1372.16
    3 -2 4 1381.88
    -4 2 -4 0.88959
    -4 2 -4 -0.3016
    4 -2 4 3.16974
    -5 2 -4 126.763
    5 -2 4 128.804
    -6 2 -4 260.391
    6 -2 4 260.423
    6 -2 4 253.566
    -7 2 -4 614.401
    7 -2 4 612.218
    7 -2 4 620.824
    -8 2 -4 117.56
    8 -2 4 126.434
    9 1 -4 312.663
    8 1 -4 207.806
    -8 -1 4 204.5
    7 1 -4 50.9662
    -7 -1 4 57.5481
    6 1 -4 2.61213
    6 1 -4 0.11843
    -6 -1 4 3.72049
    5 1 -4 201.636
    5 1 -4 204.546
    5 1 -4 199.837
    -5 -1 4 199.647
    4 1 -4 592.242
    4 1 -4 597.611
    4 1 -4 580.586
    -4 -1 4 593.292
    3 1 -4 1197.32
    3 1 -4 1213.99
    3 1 -4 1203.42
    -3 -1 4 1226.33
    2 1 -4 732.506
    2 1 -4 719.741
    -2 -1 4 736.941
    1 1 -4 806.975
    1 1 -4 806.335
    1 1 -4 822.735
    -1 -1 4 822.056
    0 1 -4 769.544
    0 1 -4 652.932
    0 1 -4 651.455
    0 -1 4 690.201
    -1 1 -4 356.078
    -1 1 -4 352.922
    1 -1 4 366.021
    1 -1 4 363.533
    1 -1 4 361.308
    -2 1 -4 1874.14
    2 -1 4 1877.02
    2 -1 4 1772.14
    -3 1 -4 507.601
    -3 1 -4 491.724
    3 -1 4 515.111
    3 -1 4 474.865
    -4 1 -4 623.561
    -4 1 -4 634.55
    4 -1 4 610.618
    4 -1 4 631.96
    4 -1 4 643.409
    -5 1 -4 12.5584
    -5 1 -4 7.11715
    5 -1 4 8.50254
    -6 1 -4 212.301
    6 -1 4 211.456
    -7 1 -4 221.842
    7 -1 4 211.52
    -8 1 -4 543.922
    8 -1 4 548.481
    8 -1 4 579.964
    -9 1 -4 186.474
    8 0 -4 203.837
    -8 0 4 219.071
    7 0 -4 152.567
    -7 0 4 168.16
    6 0 -4 303.802
    -6 0 4 310.034
    5 0 -4 61.9254
    5 0 -4 62.2081
    5 0 -4 56.9535
    -5 0 4 54.6662
    4 0 -4 168.74
    4 0 -4 177.532
    4 0 -4 173.543
    -4 0 4 181.299
    3 0 -4 432.059
    3 0 -4 417.391
    3 0 -4 432.129
    -3 0 4 430.973
    2 0 -4 2450.27
    2 0 -4 2397.11
    2 0 -4 2403.81
    -2 0 4 2417.1
    1 0 -4 45.1988
    1 0 -4 44.1164
    -1 0 4 45.7411
    0 0 -4 766.662
    0 0 -4 798.435
    0 0 -4 825.867
    0 0 4 805.467
    0 0 4 815.747
    -1 0 -4 105.731
    -1 0 -4 99.0924
    1 0 4 93.5601
    1 0 4 100.213
    -2 0 -4 328.654
    2 0 4 321.949
    2 0 4 331.898
    -3 0 -4 1962.04
    -3 0 -4 1912.71
    3 0 4 1907.19
    3 0 4 1997.68
    3 0 4 2015.58
    -4 0 -4 2260.55
    -4 0 -4 2254.28
    4 0 4 2287.34
    4 0 4 2196.62
    -5 0 -4 59.7827
    -5 0 -4 61.4441
    5 0 4 58.4053
    5 0 4 55.4537
    -6 0 -4 96.4949
    -6 0 -4 92.3767
    6 0 4 97.6716
    -7 0 -4 132.026
    7 0 4 140.614
    -8 0 -4 302.789
    -9 0 -4 249.879
    10 0 4 51.464
    10 0 4 52.4494
    8 -1 -4 132.382
    -8 1 4 119.471
    7 -1 -4 120.709
    -7 1 4 131.042
    6 -1 -4 396.806
    6 -1 -4 376.436
    -6 1 4 377.956
    5 -1 -4 14.7012
    5 -1 -4 14.8514
    -5 1 4 13.3774
    4 -1 -4 17.1183
    4 -1 -4 16.3629
    -4 1 4 16.7298
    3 -1 -4 504.545
    3 -1 -4 482.297
    3 -1 -4 496.163
    -3 1 4 500.49
    2 -1 -4 1945.57
    2 -1 -4 1967.09
    2 -1 -4 1894.73
    -2 1 4 1962.09
    1 -1 -4 1916.01
    1 -1 -4 1896.22
    -1 1 4 1919.85
    0 -1 -4 1713.22
    0 -1 -4 1664.32
    0 1 4 1692.14
    0 1 4 1732.13
    -1 -1 -4 38.6845
    -1 -1 -4 40.469
    1 1 4 39.9522
    1 1 4 38.4762
    -2 -1 -4 -1.699
    -2 -1 -4 0.40262
    -2 -1 -4 1.41158
    -2 -1 -4 0.90256
    -3 -1 -4 1367.88
    -3 -1 -4 1332.71
    3 1 4 1395.25
    3 1 4 1276.62
    -4 -1 -4 1670.52
    -4 -1 -4 1575.75
    4 1 4 1628.53
    4 1 4 1608.25
    -5 -1 -4 1291.93
    -5 -1 -4 1320.02
    5 1 4 1311.99
    5 1 4 1274.67
    -6 -1 -4 181.882
    -6 -1 -4 186.994
    6 1 4 185.667
    6 1 4 178.168
    -7 -1 -4 39.9426
    -7 -1 -4 44.8465
    7 1 4 48.6631
    7 1 4 48.0905
    -8 -1 -4 105.915
    -9 -1 -4 125.211
    10 1 4 253.233
    8 -2 -4 2.55832
    -8 2 4 4.75373
    7 -2 -4 228.998
    7 -2 -4 231.267
    -7 2 4 211.453
    6 -2 -4 293.766
    6 -2 -4 307.933
    -6 2 4 298.716
    5 -2 -4 221.282
    5 -2 -4 227.29
    -5 2 4 221.285
    4 -2 -4 19.8
    4 -2 -4 18.805
    -4 2 4 16.6891
    3 -2 -4 475.119
    3 -2 -4 455.701
    -3 2 4 452.75
    2 -2 -4 221.495
    2 -2 -4 226.779
    -2 2 4 223.175
    1 -2 -4 2541.22
    1 -2 -4 2608.38
    0 -2 -4 242.263
    0 -2 -4 248.087
    0 2 4 272.025
    0 2 4 255.337
    -1 -2 -4 228.25
    -1 -2 -4 225.294
    -1 -2 -4 240.627
    1 2 4 232.507
    1 2 4 240.181
    -2 -2 -4 173.552
    -2 -2 -4 161.352
    -2 -2 -4 167.862
    -2 -2 -4 161.853
    -3 -2 -4 331.253
    -3 -2 -4 344.568
    -3 -2 -4 362.972
    -3 -2 -4 334.537
    -4 -2 -4 557.293
    -4 -2 -4 585.238
    4 2 4 559.76
    4 2 4 558.852
    -5 -2 -4 697.295
    -5 -2 -4 730.744
    5 2 4 705.944
    5 2 4 707.797
    -6 -2 -4 497.322
    -6 -2 -4 487.079
    6 2 4 502.651
    6 2 4 501.041
    -7 -2 -4 23.1632
    -7 -2 -4 17.5573
    7 2 4 15.1903
    -8 -2 -4 92.6896
    -8 -2 -4 91.2398
    9 2 4 51.5173
    10 2 4 150.808
    7 -3 -4 81.7076
    7 -3 -4 80.1413
    -7 3 4 76.2319
    6 -3 -4 436.611
    6 -3 -4 427.424
    -6 3 4 408.886
    5 -3 -4 464.1
    5 -3 -4 455.601
    -5 3 4 455.803
    4 -3 -4 446.21
    4 -3 -4 471.815
    -4 3 4 445.617
    3 -3 -4 405.054
    3 -3 -4 402.195
    -3 3 4 400.886
    2 -3 -4 62.2686
    2 -3 -4 59.0492
    -2 3 4 61.2652
    1 -3 -4 556.367
    1 -3 -4 563.826
    -1 3 4 563.229
    0 -3 -4 702.81
    0 -3 -4 704.918
    0 3 4 704.974
    -1 -3 -4 1056.12
    1 3 4 1042.09
    -2 -3 -4 1130.99
    -2 -3 -4 1203.15
    -2 -3 -4 1149.32
    -3 -3 -4 2.66011
    -3 -3 -4 2.74002
    -3 -3 -4 2.20029
    -3 -3 -4 2.34094
    -4 -3 -4 -0.0594
    -4 -3 -4 15.595
    4 3 4 -1.9767
    4 3 4 0.40805
    -5 -3 -4 542.34
    -5 -3 -4 561.861
    5 3 4 559.538
    5 3 4 544.188
    -6 -3 -4 840.686
    -6 -3 -4 807.396
    6 3 4 844.334
    -7 -3 -4 228.385
    7 3 4 242.018
    -8 -3 -4 400.255
    8 3 4 400.051
    8 3 4 404.222
    -9 -3 -4 39.6451
    9 3 4 39.0769
    10 3 4 30.5593
    7 -4 -4 19.8348
    7 -4 -4 17.3308
    -7 4 4 19.7457
    6 -4 -4 24.7571
    6 -4 -4 22.6639
    -6 4 4 26.9855
    5 -4 -4 249.793
    5 -4 -4 243.354
    -5 4 4 234.622
    4 -4 -4 366.102
    4 -4 -4 363.666
    -4 4 4 376.33
    3 -4 -4 23.2819
    3 -4 -4 18.6483
    -3 4 4 22.2977
    2 -4 -4 378.71
    2 -4 -4 376.594
    -2 4 4 392.531
    1 -4 -4 148.243
    1 -4 -4 140.985
    -1 4 4 160.431
    0 -4 -4 129.108
    0 -4 -4 128.677
    0 4 4 127.675
    -1 -4 -4 1215.26
    -1 -4 -4 1248.6
    1 4 4 1248.29
    1 4 4 1261.24
    -2 -4 -4 1294.44
    -2 -4 -4 1355.2
    -2 -4 -4 1357.91
    2 4 4 1412.8
    -3 -4 -4 338.163
    -3 -4 -4 332.911
    3 4 4 350.584
    -4 -4 -4 497.373
    -4 -4 -4 516.239
    4 4 4 509.84
    -5 -4 -4 90.5391
    5 4 4 93.855
    5 4 4 99.8025
    5 4 4 94.692
    -6 -4 -4 222.091
    6 4 4 212.236
    6 4 4 233.457
    -7 -4 -4 187.089
    7 4 4 171.85
    7 4 4 182.637
    -8 -4 -4 399.423
    8 4 4 407.071
    8 4 4 398.828
    -9 -4 -4 399.68
    9 4 4 402.609
    9 4 4 411.58
    10 4 4 21.0758
    6 -5 -4 0.36358
    6 -5 -4 1.39041
    -6 5 4 2.24612
    5 -5 -4 52.5438
    5 -5 -4 59.4035
    -5 5 4 63.2948
    4 -5 -4 163.113
    4 -5 -4 158.622
    -4 5 4 158.258
    3 -5 -4 537.477
    3 -5 -4 544.116
    -3 5 4 524.196
    2 -5 -4 201.017
    2 -5 -4 188.704
    -2 5 4 192.988
    1 -5 -4 319.205
    1 -5 -4 315.104
    -1 5 4 323.451
    0 -5 -4 36.7462
    0 -5 -4 37.5261
    0 5 4 42.1096
    -1 -5 -4 236.045
    -1 -5 -4 219.329
    1 5 4 233.901
    -2 -5 -4 620.276
    -2 -5 -4 618.666
    -2 -5 -4 593.912
    2 5 4 618.474
    -3 -5 -4 429.011
    -3 -5 -4 411.372
    -3 -5 -4 417.499
    3 5 4 409.612
    -4 -5 -4 754.676
    -4 -5 -4 767.67
    -4 -5 -4 752.627
    4 5 4 778.333
    -5 -5 -4 37.1551
    5 5 4 41.8762
    5 5 4 47.3413
    -6 -5 -4 95.5273
    6 5 4 97.5436
    6 5 4 102.279
    -7 -5 -4 111.742
    7 5 4 111.034
    7 5 4 101.689
    -8 -5 -4 251.928
    8 5 4 251.94
    8 5 4 239.638
    -9 -5 -4 92.7671
    9 5 4 94.0812
    9 5 4 89.9127
    -10 -5 -4 37.9635
    10 5 4 40.0714
    10 5 4 37.9903
    5 -6 -4 28.5862
    5 -6 -4 23.0784
    -5 6 4 32.2996
    4 -6 -4 50.7776
    4 -6 -4 46.1032
    -4 6 4 50.7615
    3 -6 -4 159.14
    3 -6 -4 151.026
    -3 6 4 156.833
    2 -6 -4 163.927
    2 -6 -4 184.801
    -2 6 4 180.336
    1 -6 -4 1050.39
    1 -6 -4 1032.99
    -1 6 4 1054.78
    0 -6 -4 32.3637
    0 -6 -4 30.3501
    0 6 4 33.9533
    -1 -6 -4 1.37564
    -1 -6 -4 1.22986
    1 6 4 2.91109
    -2 -6 -4 45.5299
    -2 -6 -4 48.0393
    -2 -6 -4 47.0996
    -3 -6 -4 249.151
    -3 -6 -4 243.52
    -3 -6 -4 262.825
    3 6 4 253.735
    -4 -6 -4 648.972
    -4 -6 -4 667.165
    -4 -6 -4 646.015
    4 6 4 679.106
    -5 -6 -4 78.3768
    5 6 4 72.4842
    5 6 4 78.9762
    -6 -6 -4 172.901
    6 6 4 161.045
    6 6 4 163.788
    -7 -6 -4 9.00558
    7 6 4 7.91515
    7 6 4 8.614
    -8 -6 -4 42.7562
    8 6 4 46.7429
    8 6 4 45.8885
    -9 -6 -4 91.3747
    9 6 4 103.52
    9 6 4 95.4133
    -10 -6 -4 144.314
    10 6 4 151.223
    4 -7 -4 4.74045
    4 -7 -4 -3.0966
    -4 7 4 1.28166
    3 -7 -4 53.2835
    3 -7 -4 62.3549
    -3 7 4 60.4766
    2 -7 -4 128.579
    2 -7 -4 127.855
    -2 7 4 127.602
    1 -7 -4 353.392
    1 -7 -4 362.48
    -1 7 4 357.766
    0 -7 -4 200.334
    0 -7 -4 220.929
    0 7 4 196.369
    -1 -7 -4 54.0134
    -1 -7 -4 54.8935
    1 7 4 53.5305
    -2 -7 -4 45.8277
    -2 -7 -4 47.4042
    -3 -7 -4 1099.29
    -3 -7 -4 1120.71
    -3 -7 -4 1078.75
    -4 -7 -4 128.992
    -4 -7 -4 118.969
    4 7 4 122.352
    -5 -7 -4 226.268
    5 7 4 228.537
    5 7 4 223.478
    -6 -7 -4 502.795
    6 7 4 466.66
    6 7 4 482.413
    -7 -7 -4 45.7349
    7 7 4 40.3663
    7 7 4 42.4105
    -8 -7 -4 4.94637
    8 7 4 -1.2699
    8 7 4 -1.1568
    -9 -7 -4 111.703
    9 7 4 105.994
    9 7 4 111.454
    10 7 4 48.3454
    3 -8 -4 16.186
    3 -8 -4 10.9688
    -3 8 4 18.6484
    2 -8 -4 31.4758
    2 -8 -4 31.6088
    -2 8 4 36.9862
    1 -8 -4 57.3009
    1 -8 -4 64.1944
    -1 8 4 60.6949
    0 -8 -4 90.9214
    0 -8 -4 92.801
    0 8 4 99.1661
    -1 -8 -4 247.36
    -1 -8 -4 238.179
    1 8 4 239.919
    -2 -8 -4 64.971
    -2 -8 -4 68.5998
    2 8 4 68.0181
    -3 -8 -4 0.39136
    -3 -8 -4 0.63649
    -4 -8 -4 70.4419
    -4 -8 -4 65.3956
    -5 -8 -4 92.769
    5 8 4 89.3559
    5 8 4 84.7031
    -6 -8 -4 131.045
    6 8 4 118.725
    6 8 4 122.037
    -7 -8 -4 115.457
    7 8 4 119.144
    7 8 4 108.169
    -8 -8 -4 45.4422
    8 8 4 48.7528
    8 8 4 55.4813
    -9 -8 -4 2.59788
    9 8 4 5.37613
    9 8 4 5.29856
    2 -9 -4 31.3533
    1 -9 -4 10.3327
    1 -9 -4 15.3506
    -1 9 4 15.0263
    0 -9 -4 138.021
    0 -9 -4 139.364
    0 9 4 133.959
    -1 -9 -4 105.674
    -1 -9 -4 96.2817
    1 9 4 103.334
    -2 -9 -4 149.36
    -2 -9 -4 165.692
    2 9 4 136.003
    -3 -9 -4 252.037
    -4 -9 -4 17.6146
    -4 -9 -4 23.4303
    -5 -9 -4 1.98807
    5 9 4 1.71367
    -6 -9 -4 57.4325
    6 9 4 45.8385
    -7 -9 -4 59.7248
    7 9 4 52.4602
    7 9 4 52.2501
    8 9 4 20.4682
    8 9 4 24.1356
    0 -10 -4 6.18011
    0 -10 -4 4.33832
    -1 -10 -4 27.4823
    -1 -10 -4 14.239
    1 10 4 26.4549
    -2 -10 -4 64.3471
    2 10 4 52.6156
    -3 -10 -4 127.238
    3 10 4 124.408
    -4 -10 -4 68.2482
    -4 -10 -4 80.7158
    -5 -10 -4 31.6403
    5 10 4 16.1677
    6 10 4 -0.5962
    3 10 -5 1.76342
    2 10 -5 5.18569
    1 10 -5 75.6153
    -6 -9 5 3.74691
    5 9 -5 12.041
    5 9 -5 11.9632
    -5 -9 5 12.1402
    4 9 -5 149.599
    3 9 -5 101.533
    2 9 -5 118.055
    1 9 -5 7.76561
    0 9 -5 2.75978
    1 -9 5 58.2403
    2 -9 5 144.301
    7 8 -5 127.021
    -7 -8 5 123.719
    6 8 -5 -1.074
    -6 -8 5 0.50152
    5 8 -5 153.346
    5 8 -5 149.734
    -5 -8 5 153.877
    4 8 -5 45.7981
    4 8 -5 51.1333
    -4 -8 5 54.9187
    3 8 -5 194.679
    -3 -8 5 199.694
    2 8 -5 550.135
    1 8 -5 56.5899
    0 8 -5 21.6669
    0 -8 5 19.2855
    -1 8 -5 23.3812
    1 -8 5 31.0595
    -2 8 -5 147.28
    2 -8 5 147.303
    3 -8 5 155.214
    4 -8 5 115.374
    8 7 -5 55.9537
    7 7 -5 140.784
    7 7 -5 134.076
    -7 -7 5 142.897
    6 7 -5 76.1703
    -6 -7 5 73.9574
    5 7 -5 0.61141
    -5 -7 5 0.28561
    4 7 -5 9.69492
    4 7 -5 10.4584
    -4 -7 5 13.3379
    3 7 -5 85.6508
    3 7 -5 86.0437
    -3 -7 5 83.9713
    2 7 -5 593.006
    2 7 -5 560.306
    -2 -7 5 552.298
    1 7 -5 37.9676
    -1 -7 5 39.8929
    0 7 -5 503.592
    0 -7 5 527.428
    -1 7 -5 5.00629
    1 -7 5 3.69747
    -2 7 -5 4.68189
    2 -7 5 4.54404
    -3 7 -5 284.182
    3 -7 5 266.981
    4 -7 5 155.596
    5 -7 5 183.286
    8 6 -5 92.2634
    8 6 -5 79.9101
    -8 -6 5 88.5218
    7 6 -5 88.0999
    7 6 -5 102.331
    -7 -6 5 99.6233
    6 6 -5 209.03
    6 6 -5 208.947
    -6 -6 5 227.366
    5 6 -5 162.715
    -5 -6 5 160.629
    4 6 -5 126.1
    4 6 -5 114.313
    -4 -6 5 124.58
    3 6 -5 0.27985
    3 6 -5 -0.7118
    -3 -6 5 0.18953
    2 6 -5 213.884
    2 6 -5 216.699
    -2 -6 5 222.501
    1 6 -5 275.193
    1 6 -5 295.407
    -1 -6 5 271.17
    -1 -6 5 269.513
    0 6 -5 97.8158
    0 -6 5 107.856
    -1 6 -5 88.6478
    1 -6 5 92.8363
    -2 6 -5 122.895
    2 -6 5 117.791
    -3 6 -5 200.19
    3 -6 5 195.669
    -4 6 -5 81.925
    4 -6 5 82.7389
    5 -6 5 409.802
    6 -6 5 30.3932
    8 5 -5 1.67355
    8 5 -5 3.89132
    -8 -5 5 1.93289
    7 5 -5 40.1067
    7 5 -5 39.2147
    -7 -5 5 46.6151
    6 5 -5 83.7923
    6 5 -5 83.3285
    -6 -5 5 83.6919
    5 5 -5 425.844
    -5 -5 5 417.891
    4 5 -5 225.631
    4 5 -5 221.272
    -4 -5 5 213.902
    3 5 -5 208.192
    3 5 -5 198.745
    -3 -5 5 199.359
    2 5 -5 81.0181
    2 5 -5 74.9968
    -2 -5 5 81.8927
    -2 -5 5 78.5704
    1 5 -5 331.333
    1 5 -5 319.842
    -1 -5 5 327.644
    -1 -5 5 335.06
    0 5 -5 377.904
    0 -5 5 372.868
    0 -5 5 368.198
    -1 5 -5 1986.25
    1 -5 5 2097.43
    -2 5 -5 189.163
    2 -5 5 195.137
    -3 5 -5 62.7834
    3 -5 5 73.3117
    3 -5 5 63.9106
    -4 5 -5 26.2994
    4 -5 5 28.6232
    4 -5 5 29.4134
    -5 5 -5 168.977
    5 -5 5 166.558
    5 -5 5 185.177
    6 -5 5 368.722
    7 -5 5 190.27
    8 4 -5 3.62263
    8 4 -5 4.85498
    -8 -4 5 4.38599
    7 4 -5 2.92211
    7 4 -5 3.19904
    -7 -4 5 3.29853
    6 4 -5 292.492
    6 4 -5 291.651
    -6 -4 5 278.932
    5 4 -5 238.825
    5 4 -5 238.514
    -5 -4 5 245.378
    4 4 -5 535.309
    -4 -4 5 559.601
    3 4 -5 17.7356
    3 4 -5 18.894
    -3 -4 5 13.4787
    -3 -4 5 22.7718
    2 4 -5 278.537
    2 4 -5 267.946
    -2 -4 5 268.978
    -2 -4 5 271.135
    1 4 -5 47.5673
    1 4 -5 49.6422
    -1 -4 5 48.8202
    -1 -4 5 42.2953
    0 4 -5 594.405
    0 4 -5 587.556
    0 -4 5 560.182
    0 -4 5 563.527
    -1 4 -5 1328.27
    1 -4 5 1309.78
    -2 4 -5 317.171
    2 -4 5 320.149
    2 -4 5 318.056
    -3 4 -5 170.217
    3 -4 5 174.434
    -4 4 -5 104.406
    4 -4 5 110.788
    4 -4 5 105.952
    -5 4 -5 72.2902
    5 -4 5 73.3766
    5 -4 5 71.7867
    -6 4 -5 159.325
    6 -4 5 146.512
    6 -4 5 149.402
    -7 4 -5 292.911
    7 -4 5 279.382
    8 -4 5 130.149
    8 3 -5 138.451
    -8 -3 5 126.965
    7 3 -5 62.3522
    7 3 -5 53.6799
    -7 -3 5 55.8441
    6 3 -5 5.51924
    6 3 -5 5.4696
    -6 -3 5 5.16814
    5 3 -5 5.63597
    5 3 -5 5.87228
    -5 -3 5 5.05805
    4 3 -5 1404.09
    -4 -3 5 1438.62
    3 3 -5 286.674
    3 3 -5 291.274
    -3 -3 5 296.147
    -3 -3 5 290.522
    2 3 -5 1367.31
    2 3 -5 1339.67
    -2 -3 5 1344.47
    -2 -3 5 1348.84
    1 3 -5 44.2842
    1 3 -5 43.6079
    -1 -3 5 45.242
    -1 -3 5 46.4921
    0 3 -5 464.155
    0 3 -5 478.798
    0 -3 5 458.743
    0 -3 5 462.292
    -1 3 -5 218.098
    1 -3 5 220.489
    1 -3 5 215.335
    1 -3 5 211.499
    -2 3 -5 693.045
    2 -3 5 680.537
    2 -3 5 671.187
    -3 3 -5 985.085
    3 -3 5 961.484
    3 -3 5 1005.16
    -4 3 -5 82.4643
    4 -3 5 83.6454
    -5 3 -5 58.3866
    5 -3 5 59.3082
    -6 3 -5 4.8432
    6 -3 5 5.71546
    6 -3 5 4.24921
    -7 3 -5 302.541
    7 -3 5 307.187
    7 -3 5 317.737
    -8 3 -5 204
    8 -3 5 207.839
    9 -3 5 191.807
    8 2 -5 131.511
    -8 -2 5 134.975
    7 2 -5 116.976
    -7 -2 5 128.154
    6 2 -5 144.952
    6 2 -5 147.303
    -6 -2 5 138.066
    5 2 -5 115.497
    5 2 -5 125.479
    -5 -2 5 120.303
    4 2 -5 448.619
    4 2 -5 421.844
    4 2 -5 446.673
    -4 -2 5 446.343
    3 2 -5 795.606
    3 2 -5 808.804
    -3 -2 5 800.334
    2 2 -5 519.976
    2 2 -5 516.794
    2 2 -5 516.063
    -2 -2 5 508.373
    1 2 -5 775.829
    1 2 -5 782.357
    -1 -2 5 801.424
    -1 -2 5 784.213
    0 2 -5 24.9432
    0 2 -5 19.4217
    0 -2 5 21.596
    0 -2 5 21.5352
    -1 2 -5 26.6339
    1 -2 5 28.3217
    1 -2 5 24.1153
    -2 2 -5 365.542
    2 -2 5 355.367
    2 -2 5 368.102
    -3 2 -5 2095.75
    3 -2 5 2009.62
    3 -2 5 2016.03
    -4 2 -5 192.162
    4 -2 5 177.619
    4 -2 5 189.968
    -5 2 -5 726.387
    5 -2 5 728.386
    5 -2 5 709.628
    -6 2 -5 85.4216
    6 -2 5 99.4315
    -7 2 -5 -1.6057
    7 -2 5 -1.2463
    -8 2 -5 172.778
    8 -2 5 176.96
    8 -2 5 182.56
    -9 2 -5 46.8144
    9 -2 5 48.0634
    8 1 -5 122.763
    -8 -1 5 110.303
    7 1 -5 190.665
    -7 -1 5 194.621
    6 1 -5 91.8368
    -6 -1 5 84.7905
    5 1 -5 289.706
    5 1 -5 292.48
    5 1 -5 287.846
    -5 -1 5 294.648
    4 1 -5 14.3474
    4 1 -5 17.7082
    4 1 -5 17.9168
    -4 -1 5 18.3204
    3 1 -5 138.893
    3 1 -5 135.258
    -3 -1 5 134.052
    2 1 -5 1355.05
    2 1 -5 1285.08
    2 1 -5 1346.14
    -2 -1 5 1340.48
    1 1 -5 1288.59
    1 1 -5 1305
    1 1 -5 1323.25
    -1 -1 5 1347.28
    0 1 -5 1162.04
    0 1 -5 1142.75
    0 1 -5 1133.44
    0 -1 5 1136.59
    -1 1 -5 780.264
    -1 1 -5 767.536
    1 -1 5 765.359
    1 -1 5 794.14
    1 -1 5 811.69
    -2 1 -5 41.4708
    2 -1 5 43.4038
    2 -1 5 32.8532
    -3 1 -5 2010.26
    3 -1 5 2027.65
    3 -1 5 2063.03
    -4 1 -5 49.14
    4 -1 5 54.4289
    4 -1 5 53.0344
    -5 1 -5 1368.12
    5 -1 5 1435.24
    5 -1 5 1405.17
    -6 1 -5 979.184
    6 -1 5 1014.29
    6 -1 5 986.02
    -7 1 -5 10.4638
    7 -1 5 13.2198
    -8 1 -5 105.593
    8 -1 5 109.173
    -9 1 -5 29.466
    -10 1 -5 209.57
    8 0 -5 60.4776
    -8 0 5 67.2256
    7 0 -5 67.5175
    -7 0 5 59.2721
    6 0 -5 455.22
    -6 0 5 442.435
    5 0 -5 114.733
    5 0 -5 114.461
    -5 0 5 112.142
    4 0 -5 254.15
    4 0 -5 254.819
    4 0 -5 249.091
    -4 0 5 263.943
    3 0 -5 6.54407
    3 0 -5 7.76033
    3 0 -5 4.77365
    -3 0 5 4.85588
    2 0 -5 535.884
    2 0 -5 545.927
    -2 0 5 557.471
    1 0 -5 159.111
    1 0 -5 159.136
    1 0 -5 162.116
    -1 0 5 156.486
    0 0 -5 1980.6
    0 0 -5 2029.3
    0 0 -5 1967.58
    0 0 5 1985.5
    0 0 5 1995.83
    -1 0 -5 594.764
    -1 0 -5 584.798
    -1 0 -5 586.054
    1 0 5 628.735
    1 0 5 596.541
    -2 0 -5 716.021
    -2 0 -5 729.913
    2 0 5 712.23
    2 0 5 734.505
    -3 0 -5 386.764
    -3 0 -5 389.008
    3 0 5 403.027
    3 0 5 375.419
    3 0 5 397.244
    -4 0 -5 45.0136
    -4 0 -5 47.0284
    4 0 5 49.5587
    4 0 5 52.2097
    4 0 5 47.247
    -5 0 -5 969.769
    -5 0 -5 945.77
    5 0 5 972.22
    5 0 5 988.01
    -6 0 -5 166.884
    6 0 5 172.793
    6 0 5 156.474
    -7 0 -5 219.687
    7 0 5 216.069
    7 0 5 222.871
    -8 0 -5 17.4523
    8 0 5 23.6425
    8 0 5 23.0339
    -9 0 -5 24.6312
    -10 0 -5 144.041
    8 -1 -5 23.9851
    7 -1 -5 110.515
    -7 1 5 113.05
    6 -1 -5 261.128
    6 -1 -5 257.582
    -6 1 5 268.898
    5 -1 -5 178.355
    5 -1 -5 188.853
    -5 1 5 179.804
    4 -1 -5 2088.31
    4 -1 -5 2108.65
    -4 1 5 2067.45
    3 -1 -5 527.615
    3 -1 -5 512.069
    3 -1 -5 524.372
    -3 1 5 505.448
    2 -1 -5 132.504
    2 -1 -5 133.316
    2 -1 -5 144.263
    -2 1 5 133.608
    1 -1 -5 47.9213
    1 -1 -5 51.6331
    -1 1 5 53.9791
    0 -1 -5 391.873
    0 -1 -5 386.454
    0 -1 -5 408.608
    0 1 5 405.869
    0 1 5 397.12
    -1 -1 -5 2656.1
    -1 -1 -5 2660.58
    -1 -1 -5 2643.78
    1 1 5 2717.42
    1 1 5 2746.06
    -2 -1 -5 1140.63
    -2 -1 -5 1105.48
    -2 -1 -5 1130.44
    2 1 5 1153.25
    2 1 5 1128.9
    -3 -1 -5 1044.48
    -3 -1 -5 1056.31
    3 1 5 996.524
    3 1 5 1054.91
    -4 -1 -5 382.084
    -4 -1 -5 376.679
    4 1 5 376.156
    4 1 5 371.195
    -5 -1 -5 193.74
    -5 -1 -5 192.397
    5 1 5 200.988
    5 1 5 193.339
    -6 -1 -5 248.355
    -6 -1 -5 252.291
    6 1 5 254.248
    -7 -1 -5 1106.08
    7 1 5 1166.63
    -8 -1 -5 231.233
    -9 -1 -5 87.4104
    10 1 5 8.92264
    7 -2 -5 1.31586
    -7 2 5 5.11643
    6 -2 -5 19.3728
    6 -2 -5 13.3441
    -6 2 5 16.0556
    5 -2 -5 44.3205
    5 -2 -5 46.3266
    -5 2 5 42.8817
    4 -2 -5 941.675
    4 -2 -5 928.095
    -4 2 5 948.104
    3 -2 -5 170.335
    3 -2 -5 168.137
    -3 2 5 186.936
    2 -2 -5 30.8843
    2 -2 -5 26.6661
    -2 2 5 33.674
    1 -2 -5 97.7136
    1 -2 -5 93.5871
    1 -2 -5 93.3503
    -1 2 5 94.7056
    0 -2 -5 965.76
    0 -2 -5 937.71
    0 2 5 1001.75
    0 2 5 977.259
    -1 -2 -5 1082.55
    -1 -2 -5 1084.28
    -1 -2 -5 1070.63
    1 2 5 1097.28
    1 2 5 1063.29
    -2 -2 -5 577.441
    -2 -2 -5 578.602
    -2 -2 -5 590.074
    -3 -2 -5 1869.36
    -3 -2 -5 1897.47
    -3 -2 -5 1884.75
    -3 -2 -5 1935.54
    -4 -2 -5 6.04996
    -4 -2 -5 13.6747
    4 2 5 4.54909
    4 2 5 4.37586
    -5 -2 -5 44.6101
    -5 -2 -5 43.6143
    5 2 5 41.3332
    5 2 5 46.4239
    -6 -2 -5 300.812
    -6 -2 -5 307.206
    6 2 5 319.122
    6 2 5 304.975
    -7 -2 -5 426.115
    -7 -2 -5 464.042
    -8 -2 -5 248.789
    -9 -2 -5 242.304
    10 2 5 33.3441
    7 -3 -5 208.735
    7 -3 -5 195.483
    -7 3 5 193.872
    6 -3 -5 -3.5863
    6 -3 -5 1.8694
    -6 3 5 -1.9783
    5 -3 -5 0.12481
    5 -3 -5 1.26265
    -5 3 5 -0.2472
    4 -3 -5 261.738
    4 -3 -5 267.484
    -4 3 5 247.401
    3 -3 -5 98.1275
    3 -3 -5 89.6019
    -3 3 5 88.1617
    2 -3 -5 1686.03
    2 -3 -5 1691.72
    -2 3 5 1696.17
    1 -3 -5 50.9813
    1 -3 -5 56.2267
    -1 3 5 55.8552
    0 -3 -5 134.147
    0 -3 -5 140.011
    0 3 5 138.685
    -1 -3 -5 585.97
    -1 -3 -5 564.705
    1 3 5 582.052
    1 3 5 584.175
    -2 -3 -5 485.74
    -2 -3 -5 464.111
    -2 -3 -5 455.807
    -3 -3 -5 836.771
    -3 -3 -5 868.225
    -3 -3 -5 834.386
    -4 -3 -5 1048.64
    -4 -3 -5 1048.99
    -4 -3 -5 1051.21
    -5 -3 -5 173.352
    -5 -3 -5 173.766
    5 3 5 174.389
    5 3 5 180.265
    -6 -3 -5 20.3319
    -6 -3 -5 22.2477
    6 3 5 19.6279
    6 3 5 19.6834
    -7 -3 -5 303.427
    -7 -3 -5 282.026
    7 3 5 297.413
    -8 -3 -5 222.344
    9 3 5 124.634
    10 3 5 72.3348
    6 -4 -5 101.79
    6 -4 -5 94.4884
    -6 4 5 100.034
    5 -4 -5 4.08817
    5 -4 -5 -0.8067
    -5 4 5 2.47537
    4 -4 -5 51.2906
    4 -4 -5 47.8399
    -4 4 5 46.5892
    3 -4 -5 221.202
    3 -4 -5 216.04
    -3 4 5 217.136
    2 -4 -5 678.563
    2 -4 -5 696.965
    -2 4 5 689.665
    1 -4 -5 319.26
    1 -4 -5 323.786
    -1 4 5 342.198
    0 -4 -5 1247.25
    0 -4 -5 1245.61
    0 4 5 1276.25
    -1 -4 -5 48.8429
    -1 -4 -5 52.7756
    1 4 5 53.6869
    1 4 5 53.535
    -2 -4 -5 4.5021
    2 4 5 5.37601
    -3 -4 -5 240.508
    -3 -4 -5 232.412
    -4 -4 -5 585.661
    -4 -4 -5 578.375
    -4 -4 -5 586.331
    -4 -4 -5 589.28
    -5 -4 -5 428.997
    -5 -4 -5 415.179
    5 4 5 439.168
    5 4 5 425.483
    -6 -4 -5 94.6964
    6 4 5 92.6144
    -7 -4 -5 24.4815
    7 4 5 17.1614
    7 4 5 23.636
    -8 -4 -5 105.004
    8 4 5 101.59
    8 4 5 98.8286
    -9 -4 -5 40.1089
    9 4 5 43.7062
    10 4 5 275.224
    6 -5 -5 201.268
    5 -5 -5 182.824
    5 -5 -5 168.959
    -5 5 5 167.37
    4 -5 -5 22.1705
    4 -5 -5 25.52
    -4 5 5 22.5978
    3 -5 -5 60.0347
    3 -5 -5 60.757
    -3 5 5 51.7368
    2 -5 -5 244.951
    2 -5 -5 236.705
    -2 5 5 238.473
    1 -5 -5 316.732
    1 -5 -5 310.44
    -1 5 5 312.75
    0 -5 -5 514.024
    0 -5 -5 533.071
    0 5 5 563.94
    -1 -5 -5 579.241
    -1 -5 -5 565.507
    1 5 5 566.414
    -2 -5 -5 5.19869
    -2 -5 -5 12.1746
    2 5 5 7.34197
    2 5 5 6.4754
    -3 -5 -5 350.829
    -3 -5 -5 352.106
    -3 -5 -5 351.478
    3 5 5 356.492
    -4 -5 -5 411.44
    -4 -5 -5 418.836
    4 5 5 410.288
    -5 -5 -5 634.068
    -5 -5 -5 625.03
    5 5 5 651.796
    5 5 5 675.281
    -6 -5 -5 425.209
    6 5 5 425.344
    -7 -5 -5 250.837
    7 5 5 232.487
    7 5 5 240.75
    -8 -5 -5 63.3193
    8 5 5 60.877
    8 5 5 54.9017
    -9 -5 -5 0.64847
    9 5 5 -0.9715
    9 5 5 0.01113
    10 5 5 274.767
    5 -6 -5 120.93
    4 -6 -5 35.2368
    4 -6 -5 37.0294
    -4 6 5 32.5669
    3 -6 -5 16.1777
    3 -6 -5 20.4132
    -3 6 5 17.1805
    2 -6 -5 23.6178
    2 -6 -5 24.8472
    -2 6 5 31.2088
    1 -6 -5 22.1093
    1 -6 -5 22.3659
    -1 6 5 22.3726
    0 -6 -5 468.775
    0 -6 -5 447.622
    0 6 5 461.49
    -1 -6 -5 288.787
    -1 -6 -5 268.314
    1 6 5 284.34
    -2 -6 -5 37.783
    -2 -6 -5 44.4098
    2 6 5 39.6853
    -3 -6 -5 27.1161
    -3 -6 -5 28.8985
    -3 -6 -5 27.0623
    -4 -6 -5 127.049
    -4 -6 -5 123.097
    4 6 5 129.882
    -5 -6 -5 601.64
    5 6 5 604.586
    5 6 5 599.872
    -6 -6 -5 360.836
    6 6 5 372.396
    6 6 5 343.998
    -7 -6 -5 116.501
    7 6 5 104.934
    7 6 5 97.4904
    -8 -6 -5 8.27587
    8 6 5 7.53376
    8 6 5 8.96794
    -9 -6 -5 24.8026
    9 6 5 28.0101
    9 6 5 32.3714
    -10 -6 -5 2.16321
    4 -7 -5 183.099
    3 -7 -5 97.8324
    3 -7 -5 96.9556
    -3 7 5 101.738
    2 -7 -5 61.6474
    2 -7 -5 58.9532
    -2 7 5 69.0419
    1 -7 -5 32.268
    1 -7 -5 27.1956
    -1 7 5 30.1833
    0 -7 -5 133.206
    0 -7 -5 132.696
    0 7 5 134.718
    -1 -7 -5 563.483
    -1 -7 -5 554.502
    1 7 5 581.621
    -2 -7 -5 464.484
    -2 -7 -5 438.285
    2 7 5 454.961
    -3 -7 -5 65.8953
    -3 -7 -5 64.2949
    -3 -7 -5 58.6543
    -4 -7 -5 295.697
    -4 -7 -5 280.667
    -5 -7 -5 51.5633
    5 7 5 45.0777
    5 7 5 47.577
    -6 -7 -5 106.854
    6 7 5 90.1349
    6 7 5 110.796
    -7 -7 -5 201.893
    7 7 5 207.32
    7 7 5 204.351
    -8 -7 -5 71.5534
    8 7 5 66.3693
    8 7 5 65.1258
    -9 -7 -5 16.41
    9 7 5 21.6791
    9 7 5 18.4518
    10 7 5 1.3062
    3 -8 -5 85.7516
    2 -8 -5 34.1142
    2 -8 -5 33.5509
    -2 8 5 23.8498
    1 -8 -5 10.579
    1 -8 -5 14.3558
    -1 8 5 15.5189
    0 -8 -5 46.2663
    0 -8 -5 53.0262
    0 8 5 44.1118
    -1 -8 -5 274.579
    -1 -8 -5 258.633
    1 8 5 249.941
    -2 -8 -5 186.11
    -2 -8 -5 180.698
    2 8 5 173.092
    -3 -8 -5 94.3558
    -3 -8 -5 94.4099
    -4 -8 -5 46.3449
    -4 -8 -5 44.123
    -5 -8 -5 49.0819
    -6 -8 -5 64.9818
    6 8 5 64.9446
    6 8 5 60.8643
    -7 -8 -5 23.2896
    7 8 5 19.3921
    7 8 5 19.7354
    -8 -8 -5 240.798
    8 8 5 261.606
    8 8 5 240.541
    -9 -8 -5 88.9946
    9 8 5 88.191
    1 -9 -5 27.0758
    1 -9 -5 28.038
    0 -9 -5 50.3725
    0 -9 -5 52.9992
    0 9 5 42.2801
    -1 -9 -5 19.775
    -1 -9 -5 20.9173
    1 9 5 16.7133
    -2 -9 -5 60.7468
    -2 -9 -5 72.4832
    2 9 5 64.3389
    -3 -9 -5 218.043
    3 9 5 208.299
    -4 -9 -5 66.3934
    -4 -9 -5 73.6904
    -5 -9 -5 20.4904
    5 9 5 15.4312
    -6 -9 -5 8.98418
    6 9 5 8.3329
    -7 -9 -5 26.9931
    7 9 5 26.2336
    8 9 5 139.795
    8 9 5 157.472
    -1 -10 -5 0.49646
    -1 -10 -5 2.02075
    -2 -10 -5 27.7038
    -3 -10 -5 90.2444
    3 10 5 77.5149
    -4 -10 -5 12.2728
    4 10 5 12.2887
    -5 -10 -5 129.947
    5 10 5 133.749
    6 10 5 123.635
    1 10 -6 54.2708
    0 10 -6 23.1339
    6 9 -6 3.52866
    -6 -9 6 1.73265
    4 9 -6 22.8435
    3 9 -6 79.147
    2 9 -6 91.8048
    1 9 -6 115.957
    0 9 -6 13.3145
    -1 9 -6 81.6412
    1 -9 6 74.4744
    2 -9 6 3.89104
    6 8 -6 59.4812
    6 8 -6 68.2763
    -6 -8 6 71.3852
    5 8 -6 159.825
    -5 -8 6 170.035
    4 8 -6 104.982
    3 8 -6 1.06654
    2 8 -6 20.5129
    1 8 -6 120.333
    0 8 -6 228.36
    0 -8 6 253.25
    -1 8 -6 23.941
    1 -8 6 20.7619
    -2 8 -6 30.4408
    2 -8 6 33.061
    3 -8 6 -0.1239
    7 7 -6 2.07544
    7 7 -6 9.76631
    -7 -7 6 3.73603
    6 7 -6 136.02
    -6 -7 6 152.46
    5 7 -6 84.0381
    5 7 -6 74.2618
    -5 -7 6 76.4262
    4 7 -6 147.994
    4 7 -6 162.645
    -4 -7 6 164.542
    3 7 -6 15.5643
    -3 -7 6 13.5688
    2 7 -6 2.7109
    1 7 -6 5.10122
    -1 -7 6 13.7688
    0 7 -6 656.601
    0 -7 6 679.533
    -1 7 -6 131.301
    1 -7 6 136.486
    -2 7 -6 359.111
    2 -7 6 365.973
    -3 7 -6 35.5045
    3 -7 6 35.0558
    -4 7 -6 2.46058
    4 -7 6 4.16574
    5 -7 6 57.6619
    8 6 -6 69.8237
    7 6 -6 -1.3838
    7 6 -6 -1.988
    -7 -6 6 -1.3156
    6 6 -6 22.5567
    -6 -6 6 19.3392
    5 6 -6 278.803
    5 6 -6 281.995
    -5 -6 6 288.27
    4 6 -6 219.52
    4 6 -6 211.919
    -4 -6 6 214.081
    3 6 -6 38.0628
    3 6 -6 32.9574
    -3 -6 6 36.0118
    2 6 -6 170.222
    2 6 -6 154.65
    -2 -6 6 165.265
    1 6 -6 -0.4575
    -1 -6 6 -0.2526
    0 6 -6 646.432
    0 -6 6 620.152
    -1 6 -6 237.481
    1 -6 6 241.802
    -2 6 -6 154.928
    2 -6 6 166.483
    -3 6 -6 596.868
    3 -6 6 598.67
    -4 6 -6 9.6011
    4 -6 6 4.11192
    -5 6 -6 20.9794
    5 -6 6 17.189
    6 -6 6 95.6372
    8 5 -6 50.1942
    8 5 -6 39.1428
    -8 -5 6 39.5235
    7 5 -6 91.4647
    7 5 -6 83.2829
    -7 -5 6 88.2668
    6 5 -6 8.91954
    6 5 -6 5.42405
    -6 -5 6 9.18182
    5 5 -6 46.2725
    -5 -5 6 53.1457
    4 5 -6 47.3526
    4 5 -6 45.7358
    -4 -5 6 50.7499
    3 5 -6 466.88
    3 5 -6 453.184
    -3 -5 6 461.586
    2 5 -6 920.873
    2 5 -6 953.14
    -2 -5 6 921.669
    -2 -5 6 916.197
    1 5 -6 127.824
    -1 -5 6 126.214
    -1 -5 6 131.09
    0 5 -6 3.66179
    0 -5 6 3.89266
    -1 5 -6 22.8647
    1 -5 6 13.154
    -2 5 -6 121.92
    2 -5 6 118.358
    -3 5 -6 496.409
    3 -5 6 499.786
    -4 5 -6 204
    4 -5 6 219.767
    -5 5 -6 51.1936
    5 -5 6 51.8473
    5 -5 6 55.3512
    -6 5 -6 22.7708
    6 -5 6 23.2495
    7 -5 6 33.2372
    8 4 -6 14.2075
    8 4 -6 15.7855
    -8 -4 6 20.339
    7 4 -6 478.631
    7 4 -6 465.016
    -7 -4 6 465.275
    6 4 -6 111.88
    6 4 -6 110.239
    -6 -4 6 104.452
    5 4 -6 -0.647
    -5 -4 6 2.34305
    4 4 -6 98.5711
    4 4 -6 91.0572
    -4 -4 6 91.9113
    3 4 -6 173.237
    3 4 -6 177.909
    -3 -4 6 176.391
    -3 -4 6 172.155
    2 4 -6 1044.98
    2 4 -6 1004.82
    -2 -4 6 1052.17
    -2 -4 6 1020.2
    1 4 -6 253.601
    1 4 -6 258.298
    -1 -4 6 242.758
    -1 -4 6 247.879
    0 4 -6 786.6
    0 -4 6 782.881
    -1 4 -6 354.19
    1 -4 6 348.691
    -2 4 -6 212.729
    2 -4 6 217.977
    2 -4 6 220.518
    -3 4 -6 120.217
    3 -4 6 123.972
    3 -4 6 129.343
    -4 4 -6 1034.17
    4 -4 6 1030.57
    -5 4 -6 227.946
    5 -4 6 237.55
    -6 4 -6 114.56
    6 -4 6 119.95
    6 -4 6 108.587
    -7 4 -6 18.3819
    7 -4 6 24.122
    8 -4 6 28.4033
    8 3 -6 11.9377
    -8 -3 6 11.2291
    7 3 -6 272.025
    7 3 -6 280.972
    -7 -3 6 261.352
    6 3 -6 286.238
    6 3 -6 271.973
    -6 -3 6 293.51
    5 3 -6 15.4481
    5 3 -6 20.875
    -5 -3 6 17.3351
    4 3 -6 16.7535
    -4 -3 6 13.2304
    3 3 -6 59.6435
    3 3 -6 60.3248
    -3 -3 6 57.1239
    -3 -3 6 57.3301
    2 3 -6 129.724
    2 3 -6 135.569
    -2 -3 6 144.007
    -2 -3 6 132.932
    1 3 -6 701.844
    1 3 -6 741.958
    -1 -3 6 694.648
    -1 -3 6 687.522
    0 3 -6 1578.8
    0 3 -6 1549.98
    0 -3 6 1503.16
    0 -3 6 1474.08
    -1 3 -6 16.0206
    1 -3 6 15.8191
    -2 3 -6 4.34714
    2 -3 6 4.33676
    2 -3 6 3.11023
    -3 3 -6 187.756
    3 -3 6 175.476
    3 -3 6 166.713
    -4 3 -6 416.011
    4 -3 6 432.596
    4 -3 6 425.414
    -5 3 -6 646.311
    5 -3 6 622.525
    5 -3 6 636.414
    -6 3 -6 397.235
    6 -3 6 431.305
    -7 3 -6 93.6691
    7 -3 6 84.6578
    -8 3 -6 9.4707
    8 -3 6 9.42113
    8 2 -6 7.1406
    -8 -2 6 9.12456
    7 2 -6 45.591
    -7 -2 6 45.4417
    6 2 -6 220.618
    6 2 -6 209.507
    -6 -2 6 206.79
    5 2 -6 577.9
    5 2 -6 568.604
    -5 -2 6 579.894
    4 2 -6 101.896
    4 2 -6 99.1746
    -4 -2 6 100.432
    3 2 -6 10.6272
    3 2 -6 7.84218
    3 2 -6 10.971
    -3 -2 6 9.28045
    2 2 -6 70.2743
    2 2 -6 54.8829
    2 2 -6 65.9065
    -2 -2 6 60.9158
    1 2 -6 792.684
    1 2 -6 763.69
    -1 -2 6 774.577
    -1 -2 6 776.789
    0 2 -6 774.935
    0 2 -6 764.634
    0 -2 6 745.225
    0 -2 6 746.767
    -1 2 -6 1189.32
    1 -2 6 1122.38
    1 -2 6 1148.07
    1 -2 6 1115
    -2 2 -6 120.045
    2 -2 6 118.544
    2 -2 6 123.235
    -3 2 -6 90.6579
    3 -2 6 86.1728
    3 -2 6 81.2734
    -4 2 -6 26.132
    4 -2 6 30.7414
    4 -2 6 25.4099
    -5 2 -6 877.06
    5 -2 6 869.285
    5 -2 6 878.578
    -6 2 -6 88.557
    6 -2 6 92.6877
    6 -2 6 90.7863
    -7 2 -6 107.692
    7 -2 6 106.827
    -8 2 -6 40.8043
    8 -2 6 44.717
    -9 2 -6 -0.8152
    9 -2 6 1.20642
    9 -2 6 1.96788
    8 1 -6 24.846
    -8 -1 6 24.3188
    7 1 -6 -3.1067
    -7 -1 6 -3.7945
    6 1 -6 175.357
    -6 -1 6 178.971
    5 1 -6 503.393
    5 1 -6 467.542
    -5 -1 6 495.619
    4 1 -6 536.336
    4 1 -6 527.165
    4 1 -6 512.889
    -4 -1 6 503.067
    3 1 -6 1256.05
    3 1 -6 1267.38
    -3 -1 6 1274.65
    2 1 -6 1.28569
    2 1 -6 0.88209
    2 1 -6 1.40457
    -2 -1 6 5.93812
    1 1 -6 11.2355
    1 1 -6 1.83367
    1 1 -6 1.5275
    -1 -1 6 1.86577
    0 1 -6 450.461
    0 1 -6 469.233
    0 1 -6 476.836
    0 -1 6 464.945
    -1 1 -6 742.017
    -1 1 -6 752.734
    1 -1 6 737.289
    1 -1 6 732.121
    1 -1 6 775.289
    -2 1 -6 1539.12
    2 -1 6 1490.46
    2 -1 6 1558.47
    -3 1 -6 351.979
    3 -1 6 356.273
    3 -1 6 363.402
    -4 1 -6 227.155
    4 -1 6 219.046
    4 -1 6 233.79
    -5 1 -6 555.44
    5 -1 6 575.509
    5 -1 6 547.683
    -6 1 -6 54.9841
    6 -1 6 59.229
    6 -1 6 48.2126
    -7 1 -6 711.907
    7 -1 6 715.714
    7 -1 6 713.127
    -8 1 -6 457.701
    8 -1 6 471.944
    8 -1 6 436.384
    -9 1 -6 11.4422
    8 0 -6 45.4577
    7 0 -6 12.2457
    -7 0 6 10.0973
    6 0 -6 2.57467
    -6 0 6 3.42527
    5 0 -6 243.719
    5 0 -6 238.664
    -5 0 6 229.786
    4 0 -6 523.222
    4 0 -6 526.286
    -4 0 6 525.241
    3 0 -6 192.701
    3 0 -6 195.02
    3 0 -6 196.344
    -3 0 6 191.382
    2 0 -6 408.175
    2 0 -6 405.11
    -2 0 6 405.871
    1 0 -6 30.0447
    1 0 -6 28.5956
    1 0 -6 26.0641
    -1 0 6 31.6645
    0 0 -6 464.041
    0 0 -6 471.25
    0 0 -6 468.244
    0 0 6 477.316
    -1 0 -6 1257.25
    -1 0 -6 1285.64
    -1 0 -6 1299.69
    1 0 6 1280.48
    1 0 6 1273.98
    -2 0 -6 1010.94
    -2 0 -6 974.898
    2 0 6 994.981
    2 0 6 941.171
    2 0 6 970.565
    -3 0 -6 330.759
    3 0 6 335.615
    3 0 6 331.02
    3 0 6 330.922
    -4 0 -6 366.013
    4 0 6 358.194
    4 0 6 330.602
    -5 0 -6 17.0993
    5 0 6 16.7395
    5 0 6 17.0764
    -6 0 -6 43.1176
    6 0 6 36.3727
    6 0 6 48.1271
    -7 0 -6 698.739
    7 0 6 736.139
    7 0 6 717.995
    -8 0 -6 320.887
    8 0 6 344.05
    8 0 6 319.529
    -9 0 -6 128.367
    9 0 6 129.05
    10 0 6 36.1739
    7 -1 -6 148.839
    -7 1 6 146.366
    6 -1 -6 135.822
    6 -1 -6 125.626
    -6 1 6 128.154
    5 -1 -6 36.2817
    5 -1 -6 31.2092
    -5 1 6 35.7685
    4 -1 -6 30.5762
    4 -1 -6 28.7765
    -4 1 6 32.621
    3 -1 -6 144.475
    3 -1 -6 142.377
    -3 1 6 150.176
    2 -1 -6 1286.74
    2 -1 -6 1290.84
    2 -1 -6 1341.87
    -2 1 6 1313.81
    1 -1 -6 397.294
    1 -1 -6 379.849
    -1 1 6 394.641
    0 -1 -6 2.05324
    0 -1 -6 1.44102
    0 -1 -6 7.50027
    0 1 6 2.72974
    -1 -1 -6 2.24817
    -1 -1 -6 4.4548
    -1 -1 -6 4.42556
    1 1 6 5.93743
    1 1 6 4.31028
    -2 -1 -6 375.915
    -2 -1 -6 362.712
    -2 -1 -6 381.29
    2 1 6 372.194
    2 1 6 375.079
    -3 -1 -6 2478.12
    -3 -1 -6 2429.67
    3 1 6 2494.38
    3 1 6 2403.22
    -4 -1 -6 417.061
    -4 -1 -6 416.37
    4 1 6 409.422
    4 1 6 431.62
    4 1 6 401.012
    -5 -1 -6 477.635
    -5 -1 -6 486.723
    5 1 6 479.136
    5 1 6 478.602
    -6 -1 -6 14.08
    6 1 6 20.481
    -7 -1 -6 1.2032
    7 1 6 0.51001
    -8 -1 -6 231.893
    -9 -1 -6 289.755
    9 1 6 269.804
    -10 -1 -6 45.8058
    10 1 6 29.4781
    7 -2 -6 222.495
    -7 2 6 199.321
    6 -2 -6 21.4119
    6 -2 -6 17.8065
    -6 2 6 16.3298
    5 -2 -6 133.494
    5 -2 -6 133.646
    -5 2 6 133.659
    4 -2 -6 149.313
    4 -2 -6 147.204
    -4 2 6 142.69
    3 -2 -6 174.005
    3 -2 -6 177.29
    -3 2 6 182.6
    2 -2 -6 1726.75
    2 -2 -6 1698.08
    -2 2 6 1730.63
    1 -2 -6 707.659
    -1 2 6 715.293
    0 -2 -6 186.672
    0 -2 -6 189.728
    0 -2 -6 192.55
    0 2 6 191.84
    -1 -2 -6 698.554
    -1 -2 -6 684.077
    -1 -2 -6 688.823
    1 2 6 709.1
    1 2 6 711.181
    -2 -2 -6 7.59621
    -2 -2 -6 3.6608
    -2 -2 -6 6.45336
    2 2 6 4.35195
    2 2 6 4.93038
    -3 -2 -6 922.317
    -3 -2 -6 908.008
    -3 -2 -6 907.562
    -3 -2 -6 934.483
    3 2 6 912.242
    -4 -2 -6 638.71
    -4 -2 -6 650.955
    4 2 6 655.389
    4 2 6 621.76
    -5 -2 -6 539.219
    -5 -2 -6 536.304
    5 2 6 526.991
    5 2 6 531.993
    -6 -2 -6 138.053
    -6 -2 -6 132.867
    6 2 6 134.757
    -7 -2 -6 4.5784
    7 2 6 10.4308
    -8 -2 -6 5.77318
    -9 -2 -6 291.68
    6 -3 -6 119.299
    6 -3 -6 122.105
    -6 3 6 110.638
    5 -3 -6 177.724
    5 -3 -6 183.215
    -5 3 6 184.171
    4 -3 -6 20.3917
    4 -3 -6 22.709
    -4 3 6 22.4309
    3 -3 -6 96.5963
    3 -3 -6 112.584
    -3 3 6 100.925
    2 -3 -6 614.865
    2 -3 -6 615.779
    -2 3 6 611.087
    1 -3 -6 600.782
    1 -3 -6 605.664
    -1 3 6 615.529
    0 -3 -6 446.7
    0 3 6 435.282
    -1 -3 -6 348.731
    -1 -3 -6 332.503
    1 3 6 327.827
    1 3 6 341.661
    -2 -3 -6 453.032
    -2 -3 -6 429.909
    -2 -3 -6 425.312
    2 3 6 443.536
    2 3 6 445.635
    -3 -3 -6 282.001
    -3 -3 -6 282.811
    -3 -3 -6 283.356
    -3 -3 -6 287.888
    -4 -3 -6 294.68
    -4 -3 -6 281.304
    -4 -3 -6 288.459
    -4 -3 -6 287.418
    -5 -3 -6 1070.12
    -5 -3 -6 1102.35
    5 3 6 1090.42
    5 3 6 1111.23
    -6 -3 -6 432.951
    -6 -3 -6 407.162
    6 3 6 432.939
    6 3 6 440.9
    -7 -3 -6 137.441
    -7 -3 -6 115.162
    -8 -3 -6 125.079
    10 3 6 137.931
    6 -4 -6 203.435
    6 -4 -6 201.736
    5 -4 -6 52.6123
    5 -4 -6 47.1236
    -5 4 6 48.2335
    4 -4 -6 181.603
    4 -4 -6 185.766
    -4 4 6 182.322
    3 -4 -6 46.7771
    3 -4 -6 48.6284
    -3 4 6 39.0608
    2 -4 -6 11.7773
    2 -4 -6 10.1643
    -2 4 6 5.07414
    1 -4 -6 197.411
    1 -4 -6 199.722
    -1 4 6 205.522
    0 -4 -6 646.868
    0 -4 -6 643.157
    0 4 6 637.703
    -1 -4 -6 349.629
    -1 -4 -6 358.872
    1 4 6 360.76
    -2 -4 -6 37.5213
    2 4 6 29.907
    -3 -4 -6 61.9265
    -3 -4 -6 67.3464
    -3 -4 -6 64.0571
    -3 -4 -6 66.3973
    -4 -4 -6 1.19038
    -4 -4 -6 2.96088
    -4 -4 -6 1.40338
    -4 -4 -6 2.0833
    -5 -4 -6 711.168
    -5 -4 -6 732.061
    5 4 6 732.821
    5 4 6 718.653
    -6 -4 -6 157.412
    -6 -4 -6 154.463
    6 4 6 160.433
    -7 -4 -6 382.612
    -7 -4 -6 366.178
    7 4 6 389.984
    -8 -4 -6 46.6968
    8 4 6 55.1903
    9 4 6 25.5993
    10 4 6 51.0484
    5 -5 -6 49.793
    5 -5 -6 53.7207
    -5 5 6 47.0752
    4 -5 -6 241.526
    4 -5 -6 242.718
    -4 5 6 230.802
    3 -5 -6 172.47
    3 -5 -6 165.694
    -3 5 6 167.813
    2 -5 -6 105.583
    2 -5 -6 103.192
    -2 5 6 99.7478
    1 -5 -6 38.5763
    1 -5 -6 37.7689
    -1 5 6 34.4738
    0 -5 -6 861.545
    0 -5 -6 872.827
    0 5 6 887.956
    -1 -5 -6 107.429
    -1 -5 -6 99.3379
    1 5 6 103.48
    -2 -5 -6 762.493
    -2 -5 -6 758.923
    2 5 6 748.391
    -3 -5 -6 1363.63
    -3 -5 -6 1344.15
    3 5 6 1397.39
    -4 -5 -6 28.3041
    -4 -5 -6 26.3762
    4 5 6 30.8938
    -5 -5 -6 41.9221
    -5 -5 -6 43.865
    5 5 6 39.1735
    5 5 6 42.928
    -6 -5 -6 10.2895
    6 5 6 8.11338
    6 5 6 8.05373
    -7 -5 -6 344.421
    7 5 6 335.154
    7 5 6 344.492
    -8 -5 -6 182.403
    8 5 6 174.172
    9 5 6 256.83
    4 -6 -6 311.577
    4 -6 -6 313.191
    -4 6 6 304.887
    3 -6 -6 113.77
    3 -6 -6 117.41
    -3 6 6 107.243
    2 -6 -6 139.343
    2 -6 -6 133.542
    -2 6 6 127.728
    1 -6 -6 68.0642
    1 -6 -6 67.3259
    -1 6 6 68.9746
    0 -6 -6 115.396
    0 -6 -6 111.814
    0 6 6 117.49
    -1 -6 -6 3.56306
    -1 -6 -6 0.52512
    1 6 6 2.22293
    -2 -6 -6 636.106
    -2 -6 -6 620.327
    2 6 6 611.701
    -3 -6 -6 322.878
    -3 -6 -6 318.041
    -4 -6 -6 150.418
    -4 -6 -6 143.703
    4 6 6 152.042
    -5 -6 -6 1.04039
    5 6 6 2.43988
    -6 -6 -6 4.80681
    6 6 6 0.41717
    6 6 6 0.203
    -7 -6 -6 220.444
    7 6 6 211.956
    7 6 6 215.182
    -8 -6 -6 67.3632
    8 6 6 68.334
    8 6 6 72.796
    -9 -6 -6 236.042
    9 6 6 233.125
    9 6 6 236.112
    3 -7 -6 27.4295
    3 -7 -6 34.916
    -3 7 6 32.2875
    2 -7 -6 305.595
    2 -7 -6 297.96
    -2 7 6 297.292
    1 -7 -6 127.326
    1 -7 -6 121.924
    -1 7 6 125.29
    0 -7 -6 123.301
    0 -7 -6 124.317
    0 7 6 130.298
    -1 -7 -6 36.5118
    -1 -7 -6 34.7062
    1 7 6 25.2306
    -2 -7 -6 3.23705
    -2 -7 -6 2.65206
    2 7 6 2.02487
    -3 -7 -6 204.349
    -3 -7 -6 217.884
    3 7 6 199.756
    -4 -7 -6 243.375
    -4 -7 -6 247.253
    -4 -7 -6 235.989
    -5 -7 -6 118.61
    -5 -7 -6 125.393
    -6 -7 -6 21.255
    6 7 6 24.8689
    6 7 6 28.5507
    -7 -7 -6 43.645
    7 7 6 39.6114
    7 7 6 32.9501
    -8 -7 -6 138.865
    8 7 6 132.769
    8 7 6 135.059
    -9 -7 -6 83.6418
    9 7 6 82.1968
    9 7 6 82.8795
    2 -8 -6 99.5865
    1 -8 -6 49.4281
    1 -8 -6 56.2693
    -1 8 6 50.0221
    0 -8 -6 222.333
    0 -8 -6 220.043
    0 8 6 229.887
    -1 -8 -6 -0.0861
    -1 -8 -6 3.91058
    1 8 6 3.95117
    -2 -8 -6 0.72423
    -2 -8 -6 -2.5193
    2 8 6 2.72298
    -3 -8 -6 78.4264
    -3 -8 -6 76.9843
    3 8 6 75.6269
    -4 -8 -6 87.1131
    -4 -8 -6 84.2684
    -5 -8 -6 146.136
    -5 -8 -6 146.845
    -6 -8 -6 239.657
    6 8 6 208.925
    -7 -8 -6 22.7471
    7 8 6 27.3643
    7 8 6 22.7278
    -8 -8 -6 9.94815
    8 8 6 7.16871
    8 8 6 7.00275
    9 8 6 9.96823
    0 -9 -6 199.082
    0 9 6 205.124
    -1 -9 -6 108.751
    -1 -9 -6 116.706
    1 9 6 126.605
    -2 -9 -6 140.047
    -2 -9 -6 129.507
    2 9 6 129.455
    -3 -9 -6 8.31471
    3 9 6 8.45717
    -4 -9 -6 104.64
    4 9 6 101.089
    -5 -9 -6 62.8732
    -6 -9 -6 106.948
    6 9 6 88.8157
    -7 -9 -6 100.234
    7 9 6 99.897
    8 9 6 62.3972
    -3 -10 -6 -4.0154
    -4 -10 -6 4.22583
    3 9 -7 14.3643
    2 9 -7 1.0578
    1 9 -7 63.9508
    0 9 -7 5.84276
    -1 9 -7 329.034
    -2 9 -7 41.8895
    -6 -8 7 10.6014
    5 8 -7 -0.3839
    4 8 -7 95.862
    3 8 -7 237.771
    2 8 -7 11.5459
    1 8 -7 2.53464
    0 8 -7 48.0029
    -1 8 -7 108.866
    1 -8 7 114.798
    -2 8 -7 192.533
    2 -8 7 186.646
    -3 8 -7 144.89
    3 -8 7 168.047
    6 7 -7 3.71555
    6 7 -7 3.9014
    -6 -7 7 3.95602
    5 7 -7 1.35105
    -5 -7 7 3.34844
    4 7 -7 24.1224
    3 7 -7 198.681
    2 7 -7 474.449
    1 7 -7 17.3168
    0 7 -7 36.899
    0 -7 7 41.6601
    -1 7 -7 22.7248
    1 -7 7 32.4129
    -2 7 -7 128.439
    2 -7 7 120.851
    -3 7 -7 180.014
    3 -7 7 202.31
    -4 7 -7 13.2451
    4 -7 7 15.9738
    7 6 -7 41.0511
    7 6 -7 53.0448
    -7 -6 7 48.3429
    6 6 -7 227.023
    -6 -6 7 236.081
    5 6 -7 0.49121
    5 6 -7 2.92857
    -5 -6 7 1.37888
    4 6 -7 1.05861
    4 6 -7 6.33734
    -4 -6 7 0.50955
    3 6 -7 298.013
    -3 -6 7 284.735
    2 6 -7 340.651
    1 6 -7 174.849
    -1 -6 7 178.271
    0 6 -7 364.27
    0 -6 7 355.998
    -1 6 -7 34.3899
    1 -6 7 43.5987
    -2 6 -7 254.577
    2 -6 7 244.788
    -3 6 -7 266.087
    3 -6 7 280.88
    -4 6 -7 92.3084
    4 -6 7 91.536
    -5 6 -7 453.455
    5 -6 7 448.077
    7 5 -7 108.112
    7 5 -7 100.707
    -7 -5 7 107.6
    6 5 -7 54.709
    -6 -5 7 58.3182
    5 5 -7 106.535
    5 5 -7 103.05
    -5 -5 7 100.438
    4 5 -7 25.1353
    4 5 -7 27.0261
    -4 -5 7 20.7748
    3 5 -7 4.25527
    3 5 -7 10.5696
    -3 -5 7 3.15951
    2 5 -7 116.174
    2 5 -7 117.812
    -2 -5 7 120.511
    -2 -5 7 115.11
    1 5 -7 269.062
    -1 -5 7 275.22
    0 5 -7 170.93
    0 -5 7 167.541
    -1 5 -7 136.136
    1 -5 7 146.505
    -2 5 -7 3.68297
    2 -5 7 4.89681
    -3 5 -7 7.59321
    3 -5 7 11.5755
    -4 5 -7 398.771
    4 -5 7 389.641
    -5 5 -7 238.66
    5 -5 7 238.428
    -6 5 -7 155.292
    6 -5 7 140.092
    6 -5 7 147.369
    -7 5 -7 57.7397
    7 4 -7 59.8307
    7 4 -7 63.2754
    -7 -4 7 59.1462
    6 4 -7 58.2136
    6 4 -7 63.8106
    -6 -4 7 57.4296
    5 4 -7 189.43
    -5 -4 7 195.781
    4 4 -7 470.481
    4 4 -7 466.376
    -4 -4 7 471.454
    3 4 -7 5.06538
    3 4 -7 2.94755
    -3 -4 7 8.58673
    2 4 -7 2.9662
    2 4 -7 5.29857
    -2 -4 7 4.44227
    -2 -4 7 3.62329
    1 4 -7 514.198
    -1 -4 7 488.959
    -1 -4 7 501.413
    0 4 -7 689.538
    0 -4 7 643.599
    -1 4 -7 425.571
    1 -4 7 466.537
    -2 4 -7 353.404
    2 -4 7 337.175
    -3 4 -7 107.748
    3 -4 7 116.925
    3 -4 7 116.138
    -4 4 -7 44.6743
    4 -4 7 45.8313
    4 -4 7 37.6997
    -5 4 -7 160.862
    5 -4 7 148.15
    5 -4 7 152.125
    -6 4 -7 297.107
    6 -4 7 303.405
    -7 4 -7 44.74
    7 -4 7 41.2557
    -8 4 -7 54.3609
    7 3 -7 1.98954
    -7 -3 7 8.41842
    6 3 -7 132.307
    6 3 -7 141.952
    -6 -3 7 137.06
    5 3 -7 197.44
    -5 -3 7 193.845
    4 3 -7 773.706
    4 3 -7 773.818
    -4 -3 7 784.231
    3 3 -7 16.3611
    3 3 -7 19.8743
    -3 -3 7 14.5904
    -3 -3 7 13.9657
    2 3 -7 732.219
    2 3 -7 739.178
    -2 -3 7 712.101
    -2 -3 7 708.645
    1 3 -7 97.027
    1 3 -7 107.71
    -1 -3 7 92.4835
    -1 -3 7 94.1912
    0 3 -7 194.446
    0 -3 7 189.19
    -1 3 -7 676.219
    1 -3 7 682.096
    -2 3 -7 502.848
    2 -3 7 511.259
    2 -3 7 496.892
    -3 3 -7 491.051
    3 -3 7 475.01
    3 -3 7 485.295
    -4 3 -7 2.47038
    4 -3 7 5.08649
    4 -3 7 0.45356
    -5 3 -7 8.31201
    5 -3 7 5.83009
    5 -3 7 8.73777
    -6 3 -7 158.087
    6 -3 7 157.631
    6 -3 7 165.843
    -7 3 -7 472.368
    7 -3 7 477.932
    -8 3 -7 111.503
    8 -3 7 110.165
    7 2 -7 61.3552
    -7 -2 7 62.3659
    6 2 -7 3.44113
    -6 -2 7 5.13655
    5 2 -7 189.351
    5 2 -7 189.592
    -5 -2 7 184.954
    4 2 -7 626.685
    -4 -2 7 631.591
    3 2 -7 205.351
    3 2 -7 197.442
    3 2 -7 199.337
    -3 -2 7 203.268
    2 2 -7 254.148
    2 2 -7 258.563
    2 2 -7 245.269
    -2 -2 7 245.021
    1 2 -7 235.593
    1 2 -7 228.905
    -1 -2 7 227.583
    -1 -2 7 233.157
    0 2 -7 80.4335
    0 2 -7 83.3463
    0 -2 7 76.9808
    0 -2 7 83.7348
    -1 2 -7 515.47
    1 -2 7 533.348
    1 -2 7 542.48
    -2 2 -7 1281.97
    2 -2 7 1288.85
    -3 2 -7 348.47
    3 -2 7 331.904
    3 -2 7 345.969
    -4 2 -7 18.5411
    4 -2 7 16.3139
    4 -2 7 14.0926
    -5 2 -7 290.107
    5 -2 7 287.691
    5 -2 7 273.163
    -6 2 -7 273.556
    6 -2 7 269.714
    6 -2 7 252.408
    -7 2 -7 472.87
    7 -2 7 448.357
    7 -2 7 446.789
    -8 2 -7 147.494
    8 -2 7 123.133
    8 -2 7 146.291
    -9 2 -7 151.648
    9 -2 7 163.539
    7 1 -7 206.206
    -7 -1 7 198.893
    6 1 -7 121.886
    -6 -1 7 125.799
    5 1 -7 3.45401
    -5 -1 7 6.55876
    4 1 -7 11.2627
    4 1 -7 9.36368
    4 1 -7 13.2484
    -4 -1 7 12.7257
    3 1 -7 355.741
    3 1 -7 360.018
    -3 -1 7 343.412
    2 1 -7 455.156
    2 1 -7 468.181
    2 1 -7 468.706
    -2 -1 7 484.364
    1 1 -7 256.598
    1 1 -7 260.489
    1 1 -7 248.486
    -1 -1 7 244.332
    0 1 -7 184.95
    0 1 -7 187.988
    0 1 -7 177.276
    0 -1 7 176.246
    -1 1 -7 0.28013
    1 -1 7 2.15132
    1 -1 7 0.89344
    1 -1 7 0.83442
    -2 1 -7 463.874
    2 -1 7 493.853
    2 -1 7 457.27
    -3 1 -7 350.913
    3 -1 7 354.004
    3 -1 7 340.478
    -4 1 -7 940.213
    4 -1 7 948.035
    4 -1 7 949.917
    -5 1 -7 475.257
    5 -1 7 476.286
    5 -1 7 490.228
    -6 1 -7 21.9366
    6 -1 7 19.358
    6 -1 7 17.2804
    -7 1 -7 1.64258
    7 -1 7 5.81436
    7 -1 7 6.05797
    -8 1 -7 59.5211
    8 -1 7 59.6338
    8 -1 7 60.1513
    -9 1 -7 90.5759
    9 -1 7 84.9075
    7 0 -7 97.5839
    -7 0 7 98.744
    6 0 -7 91.2035
    -6 0 7 94.4783
    5 0 -7 43.9405
    5 0 -7 38.5386
    -5 0 7 44.7281
    4 0 -7 99.5991
    4 0 -7 85.4346
    -4 0 7 91.6163
    3 0 -7 1345.02
    -3 0 7 1346.52
    2 0 -7 631.685
    2 0 -7 635.356
    2 0 -7 653.761
    -2 0 7 642.13
    1 0 -7 344.835
    1 0 -7 340.779
    1 0 -7 339.501
    -1 0 7 350.235
    0 0 -7 2719.93
    0 0 -7 2711.2
    0 0 -7 2670.47
    0 0 7 2704.29
    -1 0 -7 6.49499
    -1 0 -7 7.41534
    -1 0 -7 5.13682
    1 0 7 7.59118
    1 0 7 6.35734
    -2 0 -7 0.97033
    2 0 7 2.24214
    2 0 7 2.91096
    2 0 7 2.1594
    -3 0 -7 563.365
    3 0 7 608.484
    3 0 7 578.913
    -4 0 -7 380.365
    4 0 7 377.026
    4 0 7 387.525
    -5 0 -7 726.957
    5 0 7 737.618
    5 0 7 767.752
    -6 0 -7 403.52
    6 0 7 420.983
    6 0 7 422.074
    -7 0 -7 22.1459
    7 0 7 26.4246
    7 0 7 20.2637
    -8 0 -7 94.96
    8 0 7 97.4057
    8 0 7 112.516
    -9 0 -7 21.6282
    9 0 7 22.6389
    7 -1 -7 48.4482
    6 -1 -7 107.225
    -6 1 7 96.726
    5 -1 -7 264.637
    5 -1 -7 260.301
    -5 1 7 260.772
    4 -1 -7 99.6062
    4 -1 -7 104.059
    -4 1 7 102.772
    3 -1 -7 92.5926
    3 -1 -7 100.873
    -3 1 7 97.6856
    2 -1 -7 3.92628
    -2 1 7 4.86622
    1 -1 -7 402.899
    1 -1 -7 400.323
    1 -1 -7 400.661
    -1 1 7 400.74
    0 -1 -7 1262.1
    0 -1 -7 1240.01
    0 1 7 1272.82
    -1 -1 -7 534.658
    -1 -1 -7 546.39
    -1 -1 -7 543.811
    1 1 7 532.79
    1 1 7 507.698
    -2 -1 -7 59.8792
    -2 -1 -7 64.1572
    -2 -1 -7 61.4931
    2 1 7 58.0089
    2 1 7 63.9579
    -3 -1 -7 29.1957
    3 1 7 28.0298
    3 1 7 29.1761
    3 1 7 26.9845
    -4 -1 -7 125.616
    4 1 7 130.123
    4 1 7 130.35
    -5 -1 -7 315.565
    5 1 7 331.79
    5 1 7 325.006
    -6 -1 -7 741.325
    6 1 7 728.452
    6 1 7 746.428
    -7 -1 -7 313.529
    7 1 7 342.65
    7 1 7 310.237
    -8 -1 -7 -2.8182
    8 1 7 -1.3214
    -9 -1 -7 29.1505
    9 1 7 36.0704
    10 1 7 99.6217
    6 -2 -7 103.79
    6 -2 -7 98.6277
    -6 2 7 101.906
    5 -2 -7 402.571
    5 -2 -7 436.005
    -5 2 7 416.257
    4 -2 -7 255.053
    4 -2 -7 243.579
    -4 2 7 252.977
    3 -2 -7 241.252
    3 -2 -7 243.359
    -3 2 7 244.071
    2 -2 -7 23.2258
    2 -2 -7 26.5679
    -2 2 7 24.329
    1 -2 -7 15.2463
    -1 2 7 20.8533
    0 -2 -7 327.173
    0 -2 -7 320.562
    0 -2 -7 322.094
    0 2 7 326.278
    -1 -2 -7 1471.1
    -1 -2 -7 1487.85
    -1 -2 -7 1491.4
    1 2 7 1494.78
    1 2 7 1503.59
    -2 -2 -7 114.811
    -2 -2 -7 115.202
    -2 -2 -7 110.46
    2 2 7 104.011
    2 2 7 105.459
    -3 -2 -7 92.6573
    -3 -2 -7 89.4589
    -3 -2 -7 89.6418
    3 2 7 93.0873
    3 2 7 90.6244
    -4 -2 -7 66.7817
    -4 -2 -7 71.2251
    4 2 7 64.7488
    4 2 7 77.926
    -5 -2 -7 153.045
    -5 -2 -7 148.465
    5 2 7 153.387
    5 2 7 159.659
    -6 -2 -7 490.776
    6 2 7 512.471
    -7 -2 -7 285.154
    7 2 7 302.268
    -8 -2 -7 195.112
    -9 -2 -7 3.00718
    10 2 7 5.79145
    6 -3 -7 29.6756
    6 -3 -7 17.8927
    -6 3 7 19.6904
    5 -3 -7 22.0297
    5 -3 -7 31.045
    -5 3 7 24.5224
    4 -3 -7 392.449
    4 -3 -7 369.025
    -4 3 7 384.093
    3 -3 -7 272.935
    3 -3 -7 278.246
    -3 3 7 265.51
    2 -3 -7 167.814
    2 -3 -7 159.188
    -2 3 7 162.348
    1 -3 -7 37.8903
    1 -3 -7 39.2734
    -1 3 7 32.0986
    0 -3 -7 14.2094
    0 3 7 12.5779
    -1 -3 -7 883.701
    -1 -3 -7 846.379
    -1 -3 -7 822.356
    1 3 7 837.845
    -2 -3 -7 471.728
    -2 -3 -7 466.029
    -2 -3 -7 460.936
    2 3 7 442.501
    2 3 7 456.314
    -3 -3 -7 1612.65
    -3 -3 -7 1570.14
    -3 -3 -7 1589.13
    3 3 7 1574.81
    3 3 7 1574.45
    -4 -3 -7 302.244
    -4 -3 -7 311.3
    -4 -3 -7 321.51
    -4 -3 -7 311.203
    -5 -3 -7 82.7275
    -5 -3 -7 82.8264
    5 3 7 84.0727
    5 3 7 83.4746
    -6 -3 -7 4.43897
    -6 -3 -7 3.06743
    6 3 7 5.74873
    -7 -3 -7 306.901
    -8 -3 -7 280.638
    -9 -3 -7 153.566
    5 -4 -7 24.8294
    5 -4 -7 19.1974
    -5 4 7 24.0592
    4 -4 -7 209.71
    4 -4 -7 215.721
    -4 4 7 214.226
    3 -4 -7 289.93
    3 -4 -7 284.881
    -3 4 7 269.335
    2 -4 -7 414.742
    2 -4 -7 415.437
    -2 4 7 412.477
    1 -4 -7 12.7788
    1 -4 -7 12.9239
    -1 4 7 8.69553
    0 -4 -7 11.5291
    0 -4 -7 7.47047
    0 4 7 9.80378
    -1 -4 -7 274.858
    1 4 7 275.293
    -2 -4 -7 443.482
    -2 -4 -7 458.154
    2 4 7 458.536
    -3 -4 -7 740.988
    -3 -4 -7 752.195
    -3 -4 -7 738.393
    3 4 7 744.61
    -4 -4 -7 161.874
    -4 -4 -7 157.227
    -4 -4 -7 156.886
    -4 -4 -7 154.355
    -5 -4 -7 156.242
    -5 -4 -7 148.43
    5 4 7 156.268
    5 4 7 161.329
    -6 -4 -7 2.37863
    -6 -4 -7 1.36221
    6 4 7 3.35341
    6 4 7 2.20916
    -7 -4 -7 284.329
    -7 -4 -7 311.339
    -8 -4 -7 162.256
    9 4 7 134.192
    4 -5 -7 14.9667
    4 -5 -7 14.5097
    -4 5 7 9.47335
    3 -5 -7 15.4107
    3 -5 -7 16.054
    -3 5 7 14.0655
    2 -5 -7 205.268
    2 -5 -7 220.238
    -2 5 7 218.68
    1 -5 -7 617.559
    1 -5 -7 577.072
    -1 5 7 585.615
    0 -5 -7 95.2469
    0 -5 -7 93.7295
    0 5 7 99.9939
    -1 -5 -7 69.2634
    -1 -5 -7 80.6101
    1 5 7 63.1789
    -2 -5 -7 197.792
    2 5 7 196.944
    -3 -5 -7 5.89781
    3 5 7 4.39007
    -4 -5 -7 332.083
    -4 -5 -7 322.697
    -4 -5 -7 338.333
    4 5 7 335.027
    -5 -5 -7 512.989
    -5 -5 -7 500.684
    -5 -5 -7 505.033
    5 5 7 522.305
    -6 -5 -7 7.37449
    6 5 7 7.38014
    6 5 7 6.75859
    -7 -5 -7 1.86903
    7 5 7 -1.0317
    7 5 7 -1.314
    8 5 7 68.865
    9 5 7 124.407
    4 -6 -7 9.17068
    3 -6 -7 3.51733
    3 -6 -7 6.66374
    -3 6 7 3.18156
    2 -6 -7 172.159
    2 -6 -7 177.832
    -2 6 7 177.599
    1 -6 -7 190.682
    1 -6 -7 194.836
    -1 6 7 187.651
    0 -6 -7 188.081
    0 -6 -7 193.738
    0 6 7 183.843
    -1 -6 -7 144.503
    -1 -6 -7 139.972
    1 6 7 146.237
    -2 -6 -7 15.6669
    -2 -6 -7 10.2899
    2 6 7 16.545
    -3 -6 -7 111.395
    -3 -6 -7 104.84
    3 6 7 96.092
    -4 -6 -7 145.692
    -4 -6 -7 145.703
    -5 -6 -7 687.104
    -5 -6 -7 674.053
    5 6 7 668.497
    -6 -6 -7 113.699
    6 6 7 103.591
    6 6 7 116.786
    -7 -6 -7 23.3313
    7 6 7 38.0974
    7 6 7 24.9385
    -8 -6 -7 32.7662
    8 6 7 37.7359
    8 6 7 42.4049
    9 6 7 14.3891
    2 -7 -7 3.07513
    2 -7 -7 7.83594
    -2 7 7 7.50311
    1 -7 -7 97.9384
    1 -7 -7 103.139
    -1 7 7 95.9464
    0 -7 -7 236.297
    0 -7 -7 226.38
    0 7 7 228.126
    -1 -7 -7 223.589
    -1 -7 -7 228.337
    1 7 7 225.535
    -2 -7 -7 75.3363
    -2 -7 -7 78.6505
    2 7 7 69.7285
    -3 -7 -7 7.29227
    -3 -7 -7 9.68067
    3 7 7 2.17159
    -4 -7 -7 3.22553
    -4 -7 -7 3.12276
    -5 -7 -7 677.564
    -6 -7 -7 102.312
    6 7 7 89.8086
    -7 -7 -7 95.3704
    7 7 7 98.2166
    7 7 7 94.8848
    -8 -7 -7 143.563
    8 7 7 149.276
    8 7 7 134.894
    -9 -7 -7 -3.6283
    9 7 7 -3.5995
    1 -8 -7 4.12871
    1 -8 -7 2.73791
    -1 8 7 0.34182
    0 -8 -7 175.947
    0 -8 -7 185.167
    0 8 7 175.528
    -1 -8 -7 173.337
    -1 -8 -7 178.468
    1 8 7 167.1
    -2 -8 -7 22.509
    -2 -8 -7 21.7401
    2 8 7 23.0431
    -3 -8 -7 78.5344
    -3 -8 -7 75.187
    3 8 7 69.1869
    -4 -8 -7 -2.1984
    4 8 7 -0.4365
    -5 -8 -7 0.09303
    -5 -8 -7 3.126
    -6 -8 -7 146.763
    6 8 7 125.609
    -7 -8 -7 82.825
    7 8 7 79.2573
    -8 -8 -7 10.3458
    8 8 7 9.31445
    8 8 7 16.9796
    9 8 7 4.65218
    -1 -9 -7 22.635
    -1 -9 -7 28.0523
    -2 -9 -7 77.217
    -2 -9 -7 68.5774
    2 9 7 64.1756
    -3 -9 -7 113.269
    3 9 7 91.2803
    -4 -9 -7 24.909
    4 9 7 36.3092
    -5 -9 -7 102.671
    -6 -9 -7 66.9072
    6 9 7 69.0693
    7 9 7 70.5088
    4 8 -8 5.35766
    3 8 -8 156.982
    2 8 -8 54.0495
    1 8 -8 129.589
    0 8 -8 246.482
    -1 8 -8 4.88534
    1 -8 8 0.48255
    -2 8 -8 7.00603
    2 -8 8 -0.4701
    -3 8 -8 90.5154
    -6 -7 8 97.5133
    5 7 -8 15.5741
    4 7 -8 45.6162
    3 7 -8 2.33342
    2 7 -8 2.73326
    1 7 -8 191.676
    0 7 -8 154.468
    0 -7 8 151.287
    -1 7 -8 51.7056
    1 -7 8 51.6587
    -2 7 -8 140.294
    2 -7 8 135.797
    -3 7 -8 45.9821
    3 -7 8 44.4771
    -4 7 -8 87.9625
    4 -7 8 81.7228
    6 6 -8 84.408
    6 6 -8 90.0624
    -6 -6 8 95.1383
    5 6 -8 89.2792
    -5 -6 8 80.7638
    4 6 -8 109.696
    3 6 -8 157.907
    2 6 -8 2.04082
    1 6 -8 245.057
    -1 -6 8 234.397
    0 6 -8 143.349
    0 -6 8 148.195
    -1 6 -8 424.217
    1 -6 8 424.088
    -2 6 -8 299.126
    2 -6 8 308.982
    -3 6 -8 60.2012
    3 -6 8 69.8839
    -4 6 -8 9.02979
    4 -6 8 3.73024
    -5 6 -8 47.1497
    5 -6 8 46.2889
    -6 6 -8 59.0962
    6 -6 8 59.0604
    7 5 -8 30.0043
    7 5 -8 46.0198
    -7 -5 8 36.2128
    6 5 -8 174.214
    -6 -5 8 168.048
    5 5 -8 192.847
    5 5 -8 196.437
    -5 -5 8 193.671
    4 5 -8 102.041
    4 5 -8 108.705
    -4 -5 8 113.12
    3 5 -8 285.843
    2 5 -8 18.6144
    1 5 -8 4.32176
    -1 -5 8 6.71263
    0 5 -8 52.1872
    0 -5 8 56.2413
    -1 5 -8 512.44
    1 -5 8 496.064
    -2 5 -8 142.697
    2 -5 8 165.577
    -3 5 -8 508.182
    3 -5 8 502.616
    -4 5 -8 -1.8302
    4 -5 8 7.24003
    4 -5 8 1.27036
    -5 5 -8 -0.0183
    5 -5 8 7.32971
    5 -5 8 5.09082
    -6 5 -8 21.0025
    6 -5 8 15.6978
    7 -5 8 94.55
    7 4 -8 155.763
    -7 -4 8 146.677
    6 4 -8 48.6794
    -6 -4 8 44.9726
    5 4 -8 1.66926
    5 4 -8 5.717
    -5 -4 8 -0.0901
    4 4 -8 274.542
    4 4 -8 287.904
    -4 -4 8 277.201
    3 4 -8 196.97
    3 4 -8 189.942
    -3 -4 8 194.865
    2 4 -8 774.298
    2 4 -8 732.103
    -2 -4 8 769.942
    1 4 -8 1.77864
    -1 -4 8 9.26933
    0 4 -8 13.301
    0 -4 8 19.0546
    -1 4 -8 210.404
    1 -4 8 202.532
    -2 4 -8 121.948
    2 -4 8 131.843
    -3 4 -8 600.957
    3 -4 8 607.16
    3 -4 8 622.666
    -4 4 -8 164.137
    4 -4 8 166.508
    4 -4 8 162.747
    -5 4 -8 8.296
    5 -4 8 8.72335
    5 -4 8 8.91809
    -6 4 -8 47.7738
    6 -4 8 47.7455
    6 -4 8 44.8561
    -7 4 -8 177.242
    7 -4 8 178.786
    7 3 -8 167.004
    -7 -3 8 144.451
    6 3 -8 65.3325
    -6 -3 8 63.3512
    5 3 -8 -2.1273
    -5 -3 8 0.41475
    4 3 -8 2.67918
    4 3 -8 0.85334
    -4 -3 8 3.99353
    3 3 -8 6.58164
    3 3 -8 4.84668
    -3 -3 8 3.41277
    -3 -3 8 7.23534
    2 3 -8 1055.59
    2 3 -8 1062.57
    -2 -3 8 1060.07
    -2 -3 8 1076.52
    1 3 -8 138.393
    -1 -3 8 150.688
    0 3 -8 67.0281
    0 -3 8 57.8729
    -1 3 -8 36.1732
    1 -3 8 26.6203
    -2 3 -8 5.36243
    2 -3 8 4.97175
    2 -3 8 2.04683
    -3 3 -8 226.357
    3 -3 8 217.12
    3 -3 8 232.239
    -4 3 -8 612.119
    4 -3 8 581.223
    4 -3 8 598.61
    -5 3 -8 467.873
    5 -3 8 477.62
    5 -3 8 460.117
    -6 3 -8 27.0961
    6 -3 8 23.6192
    6 -3 8 20.9372
    -7 3 -8 41.8488
    7 -3 8 49.1522
    7 -3 8 47.3165
    -8 3 -8 5.80322
    8 -3 8 10.1088
    7 2 -8 181.724
    -7 -2 8 186.986
    6 2 -8 172.647
    -6 -2 8 164.153
    -5 -2 8 23.0319
    4 2 -8 1.9337
    -4 -2 8 1.4221
    3 2 -8 92.767
    3 2 -8 90.6376
    3 2 -8 86.8767
    -3 -2 8 79.6401
    2 2 -8 656.232
    2 2 -8 678.679
    2 2 -8 713.239
    -2 -2 8 657.102
    1 2 -8 736.39
    1 2 -8 763.523
    -1 -2 8 754.134
    -1 -2 8 746.78
    0 2 -8 783.17
    0 -2 8 790.532
    -1 2 -8 408.328
    1 -2 8 422.8
    -2 2 -8 65.9126
    2 -2 8 61.9774
    2 -2 8 66.3604
    -3 2 -8 73.8719
    3 -2 8 82.2909
    3 -2 8 77.6644
    -4 2 -8 623.098
    4 -2 8 613.879
    4 -2 8 623.318
    -5 2 -8 675.251
    5 -2 8 683.645
    5 -2 8 660.983
    -6 2 -8 85.9935
    6 -2 8 87.9143
    6 -2 8 91.5599
    -7 2 -8 345.077
    7 -2 8 362.431
    7 -2 8 341.633
    -8 2 -8 61.5009
    8 -2 8 73.3052
    8 -2 8 63.6343
    7 1 -8 5.66794
    6 1 -8 225.3
    -6 -1 8 225.576
    5 1 -8 219.025
    -5 -1 8 222.189
    4 1 -8 6.66649
    -4 -1 8 4.88742
    3 1 -8 8.74318
    3 1 -8 7.16838
    3 1 -8 10.9068
    -3 -1 8 8.8947
    2 1 -8 3.68035
    2 1 -8 1.01459
    2 1 -8 3.5976
    -2 -1 8 8.1007
    1 1 -8 282.496
    1 1 -8 274.575
    1 1 -8 274.163
    -1 -1 8 266.326
    0 1 -8 1209.46
    0 1 -8 1254.12
    0 1 -8 1227.8
    0 -1 8 1226.92
    -1 1 -8 119.16
    1 -1 8 127.919
    1 -1 8 124.969
    -2 1 -8 295.594
    2 -1 8 296.959
    2 -1 8 310.892
    -3 1 -8 -0.0532
    3 -1 8 3.42162
    3 -1 8 2.61672
    -4 1 -8 51.8297
    4 -1 8 44.3928
    4 -1 8 43.0975
    -5 1 -8 490.948
    5 -1 8 501.815
    5 -1 8 483.243
    -6 1 -8 122.178
    6 -1 8 121.799
    6 -1 8 131.251
    -7 1 -8 272.628
    7 -1 8 274.662
    7 -1 8 248.531
    -8 1 -8 11.6525
    8 -1 8 9.27555
    8 -1 8 8.63936
    -9 1 -8 1.12105
    9 -1 8 0.16897
    9 -1 8 -0.6463
    6 0 -8 175.169
    -6 0 8 181.737
    5 0 -8 257.02
    -5 0 8 242.967
    4 0 -8 518.14
    4 0 -8 520.742
    -4 0 8 520.255
    3 0 -8 237.555
    -3 0 8 239.045
    2 0 -8 288.627
    2 0 -8 283.775
    2 0 -8 291.345
    -2 0 8 290.046
    1 0 -8 313.071
    1 0 -8 300.374
    1 0 -8 314.026
    -1 0 8 312.733
    0 0 -8 288.146
    0 0 -8 273.583
    0 0 -8 285.397
    0 0 8 278.481
    -1 0 -8 185.858
    -1 0 -8 181.639
    -1 0 -8 187.613
    1 0 8 187.786
    1 0 8 188.754
    -2 0 -8 1151.51
    2 0 8 1210.27
    2 0 8 1163.87
    -3 0 -8 77.7415
    3 0 8 78.2781
    3 0 8 76.5986
    -4 0 -8 6.63875
    4 0 8 10.2032
    4 0 8 12.6753
    -5 0 -8 302.931
    5 0 8 294.253
    5 0 8 289.587
    -6 0 -8 268.857
    6 0 8 273.125
    6 0 8 265.931
    -7 0 -8 425.353
    7 0 8 450.357
    7 0 8 448.633
    -8 0 -8 78.2384
    8 0 8 83.4755
    8 0 8 90.1943
    -9 0 -8 61.4962
    9 0 8 53.5674
    6 -1 -8 3.9723
    -6 1 8 0.95331
    5 -1 -8 95.8773
    5 -1 -8 102.094
    -5 1 8 84.5544
    4 -1 -8 222.068
    4 -1 -8 220.133
    -4 1 8 215.902
    3 -1 -8 195.386
    3 -1 -8 196.634
    -3 1 8 208.173
    2 -1 -8 398.48
    -2 1 8 408.45
    1 -1 -8 28.9286
    1 -1 -8 27.7244
    -1 1 8 28.9506
    0 -1 -8 99.524
    0 -1 -8 106.915
    0 -1 -8 95.5577
    0 1 8 98.8994
    -1 -1 -8 281.589
    -1 -1 -8 284.081
    -1 -1 -8 293.419
    1 1 8 288.801
    1 1 8 299.517
    -2 -1 -8 818.97
    -2 -1 -8 805.244
    -2 -1 -8 817.232
    2 1 8 814.356
    2 1 8 814.775
    -3 -1 -8 1030.75
    3 1 8 1038.41
    3 1 8 1030.97
    -4 -1 -8 52.7684
    4 1 8 57.591
    4 1 8 55.9844
    -5 -1 -8 222.6
    5 1 8 210.175
    5 1 8 224.391
    -6 -1 -8 222.191
    6 1 8 225.767
    6 1 8 230.367
    -7 -1 -8 130.846
    7 1 8 140.009
    7 1 8 134.016
    -8 -1 -8 260.652
    8 1 8 282.022
    8 1 8 275.647
    -9 -1 -8 232.797
    9 1 8 226.168
    6 -2 -8 -0.7983
    5 -2 -8 -1.2211
    5 -2 -8 1.69565
    -5 2 8 0.43643
    4 -2 -8 206.831
    4 -2 -8 243.481
    -4 2 8 240.045
    3 -2 -8 174.359
    3 -2 -8 178.434
    -3 2 8 171.468
    2 -2 -8 678.392
    -2 2 8 666.037
    1 -2 -8 24.5698
    -1 2 8 19.9197
    0 -2 -8 79.2083
    0 -2 -8 76.5114
    0 2 8 77.3742
    -1 -2 -8 62.5044
    -1 -2 -8 57.8441
    -1 -2 -8 55.3066
    1 2 8 54.1926
    1 2 8 61.9238
    -2 -2 -8 1129.5
    -2 -2 -8 1121.39
    -2 -2 -8 1139.74
    2 2 8 1137.16
    2 2 8 1160.26
    -3 -2 -8 984.597
    -3 -2 -8 963.831
    -3 -2 -8 1001.05
    3 2 8 986.526
    3 2 8 946.109
    -4 -2 -8 71.2581
    4 2 8 79.3622
    4 2 8 67.295
    -5 -2 -8 413.565
    5 2 8 427.792
    5 2 8 421.47
    -6 -2 -8 -0.5768
    6 2 8 2.44678
    6 2 8 -0.6193
    -7 -2 -8 73.3922
    7 2 8 69.1718
    7 2 8 72.3853
    -8 -2 -8 342.658
    8 2 8 368.326
    -9 -2 -8 230.023
    9 2 8 250.521
    5 -3 -8 45.9138
    5 -3 -8 53.3814
    -5 3 8 49.6188
    4 -3 -8 15.3811
    4 -3 -8 15.9937
    -4 3 8 13.084
    3 -3 -8 80.4635
    3 -3 -8 83.8755
    -3 3 8 88.5668
    2 -3 -8 435.004
    2 -3 -8 434.153
    -2 3 8 436.334
    1 -3 -8 72.2322
    -1 3 8 69.9555
    0 -3 -8 915.612
    0 3 8 908.478
    -1 -3 -8 0.64254
    -1 -3 -8 5.78922
    1 3 8 3.3366
    -2 -3 -8 48.5774
    -2 -3 -8 46.7708
    -2 -3 -8 52.5134
    2 3 8 41.9937
    -3 -3 -8 266.646
    -3 -3 -8 260.275
    -3 -3 -8 263.155
    3 3 8 255.5
    3 3 8 248.288
    -4 -3 -8 306.414
    -4 -3 -8 290.056
    -4 -3 -8 302.776
    4 3 8 304.061
    4 3 8 288.643
    -5 -3 -8 248.965
    -5 -3 -8 264.883
    5 3 8 238.746
    5 3 8 257.854
    -6 -3 -8 54.8218
    6 3 8 59.4382
    -7 -3 -8 17.1018
    -8 -3 -8 23.7808
    -9 -3 -8 191.266
    5 -4 -8 87.5013
    5 -4 -8 83.4482
    4 -4 -8 237.55
    4 -4 -8 235.681
    -4 4 8 240.32
    3 -4 -8 60.6828
    3 -4 -8 66.3596
    -3 4 8 70.1
    2 -4 -8 162.447
    2 -4 -8 182.774
    -2 4 8 171.96
    1 -4 -8 511.757
    1 -4 -8 542.043
    -1 4 8 526.618
    0 -4 -8 237.139
    0 4 8 228.267
    -1 -4 -8 48.8856
    1 4 8 55.4842
    -2 -4 -8 426.049
    -2 -4 -8 453.147
    2 4 8 455.249
    -3 -4 -8 231.616
    -3 -4 -8 241.317
    -3 -4 -8 241.742
    3 4 8 232.691
    -4 -4 -8 785.821
    -4 -4 -8 765.339
    -4 -4 -8 779.235
    4 4 8 774.212
    4 4 8 787.809
    -5 -4 -8 328.707
    -5 -4 -8 330.739
    5 4 8 330.184
    -6 -4 -8 202.21
    -6 -4 -8 215.278
    6 4 8 195.894
    -7 -4 -8 312.111
    -8 -4 -8 1.65354
    4 -5 -8 67.5996
    4 -5 -8 66.8405
    3 -5 -8 10.6796
    3 -5 -8 8.27341
    -3 5 8 9.04523
    2 -5 -8 -0.1376
    2 -5 -8 2.15131
    -2 5 8 2.42546
    1 -5 -8 180.282
    1 -5 -8 175.02
    -1 5 8 180.798
    0 -5 -8 186.311
    0 -5 -8 172.205
    0 5 8 176.571
    -1 -5 -8 158.141
    -1 -5 -8 158.425
    1 5 8 151.403
    -2 -5 -8 261.109
    2 5 8 256.91
    -3 -5 -8 12.3391
    -3 -5 -8 10.4496
    3 5 8 15.6985
    -4 -5 -8 62.3721
    -4 -5 -8 55.7231
    4 5 8 58.0903
    -5 -5 -8 186.001
    -5 -5 -8 194.25
    -5 -5 -8 187.167
    -6 -5 -8 198.032
    6 5 8 177.147
    8 5 8 73.2853
    9 5 8 13.1985
    3 -6 -8 110.895
    2 -6 -8 35.6102
    2 -6 -8 28.5379
    -2 6 8 25.1607
    1 -6 -8 16.5284
    1 -6 -8 14.2823
    -1 6 8 10.8431
    0 -6 -8 138.85
    0 -6 -8 148.213
    0 6 8 149.796
    -1 -6 -8 204.216
    -1 -6 -8 206.277
    1 6 8 204.282
    -2 -6 -8 328.984
    -2 -6 -8 310.181
    2 6 8 335.022
    -3 -6 -8 131.65
    3 6 8 133.958
    -4 -6 -8 29.1142
    -4 -6 -8 32.1197
    4 6 8 25.8521
    -5 -6 -8 87.8068
    -5 -6 -8 81.8992
    -5 -6 -8 78.0831
    -6 -6 -8 13.0147
    6 6 8 13.4946
    6 6 8 12.4386
    -7 -6 -8 407.798
    7 6 8 401.441
    8 6 8 67.322
    9 6 8 3.68395
    2 -7 -8 163.232
    1 -7 -8 28.6193
    1 -7 -8 22.9533
    -1 7 8 24.4029
    0 -7 -8 9.43954
    0 -7 -8 7.43328
    0 7 8 11.6849
    -1 -7 -8 80.1727
    -1 -7 -8 75.9324
    1 7 8 78.2
    -2 -7 -8 18.9116
    -2 -7 -8 23.3376
    2 7 8 20.7108
    -3 -7 -8 450.822
    -3 -7 -8 419.67
    3 7 8 417.197
    -4 -7 -8 85.2162
    4 7 8 82.7172
    -6 -7 -8 3.01249
    6 7 8 3.64077
    -7 -7 -8 88.7566
    7 7 8 90.7794
    -8 -7 -8 44.8544
    8 7 8 39.6666
    0 -8 -8 5.26475
    0 -8 -8 1.9745
    0 8 8 3.26381
    -1 -8 -8 1.72604
    -1 -8 -8 10.8386
    1 8 8 10.5984
    -2 -8 -8 28.39
    -2 -8 -8 33.8227
    2 8 8 23.1102
    -3 -8 -8 347.145
    -3 -8 -8 358.626
    3 8 8 342.568
    -4 -8 -8 65.5617
    4 8 8 55.1766
    -5 -8 -8 95.2107
    5 8 8 101.828
    -6 -8 -8 19.7932
    6 8 8 12.9109
    -7 -8 -8 1.23877
    7 8 8 -0.2285
    -8 -8 -8 116.704
    8 8 8 98.4141
    -2 -9 -8 12.2619
    -2 -9 -8 10.8474
    -3 -9 -8 8.42601
    -4 -9 -8 10.4544
    4 9 8 7.89972
    -5 -9 -8 172.088
    5 9 8 153.256
    6 9 8 39.5105
    2 8 -9 0.84213
    1 8 -9 18.7882
    0 8 -9 15.6
    -1 8 -9 191.628
    2 -8 9 379.018
    4 7 -9 165.523
    3 7 -9 69.5558
    2 7 -9 3.80128
    1 7 -9 9.06843
    0 7 -9 4.3051
    0 -7 9 5.43446
    -1 7 -9 240.466
    1 -7 9 251.131
    -2 7 -9 315.023
    2 -7 9 333.572
    -3 7 -9 14.9256
    3 -7 9 13.4602
    5 6 -9 -1.7213
    4 6 -9 19.5054
    3 6 -9 326.076
    2 6 -9 117.365
    1 6 -9 113.256
    0 6 -9 20.7679
    0 -6 9 16.8547
    -1 6 -9 33.5148
    1 -6 9 33.4999
    -2 6 -9 73.7957
    2 -6 9 77.8842
    -3 6 -9 170.392
    3 -6 9 177.263
    -4 6 -9 52.2718
    4 -6 9 49.8975
    -5 6 -9 101.016
    6 5 -9 18.8497
    6 5 -9 18.2476
    -6 -5 9 18.3919
    5 5 -9 114.482
    -5 -5 9 109.763
    4 5 -9 42.3376
    3 5 -9 115.357
    2 5 -9 105.612
    1 5 -9 211.505
    -1 -5 9 225.935
    0 5 -9 94.685
    0 -5 9 94.8894
    -1 5 -9 -0.3629
    1 -5 9 0.68237
    -2 5 -9 47.6897
    2 -5 9 40.6179
    -3 5 -9 169.319
    3 -5 9 165.901
    -4 5 -9 201.411
    4 -5 9 186.889
    4 -5 9 184.342
    -5 5 -9 103.753
    5 -5 9 107.243
    5 -5 9 100.761
    -6 5 -9 42.0496
    6 -5 9 39.4488
    -6 -4 9 37.2674
    5 4 -9 200.527
    5 4 -9 224.329
    -5 -4 9 202.668
    4 4 -9 0.84578
    4 4 -9 6.07054
    -4 -4 9 6.26169
    3 4 -9 86.3492
    2 4 -9 190.43
    -2 -4 9 187.624
    1 4 -9 268.444
    -1 -4 9 270.415
    0 4 -9 452.591
    0 -4 9 464.522
    -1 4 -9 188.492
    1 -4 9 178.65
    -2 4 -9 128.723
    2 -4 9 114.718
    -3 4 -9 282.902
    3 -4 9 273.197
    3 -4 9 274.633
    -4 4 -9 348.159
    4 -4 9 353.035
    -5 4 -9 105.384
    5 -4 9 98.624
    5 -4 9 88.2066
    -6 4 -9 403.634
    6 -4 9 356.859
    6 -4 9 405.718
    -7 4 -9 100.584
    7 -4 9 78.3275
    -6 -3 9 47.0259
    5 3 -9 134.866
    -5 -3 9 129.828
    4 3 -9 79.1488
    4 3 -9 74.5464
    -4 -3 9 75.5923
    3 3 -9 17.0805
    3 3 -9 23.118
    -3 -3 9 20.1754
    -3 -3 9 20.9319
    2 3 -9 3.44013
    -2 -3 9 4.721
    1 3 -9 502.793
    -1 -3 9 483.259
    0 3 -9 248.768
    0 -3 9 244.688
    -1 3 -9 271.061
    1 -3 9 276.573
    -2 3 -9 138.585
    2 -3 9 136.737
    2 -3 9 134.455
    -3 3 -9 5.48907
    3 -3 9 8.6314
    3 -3 9 6.11612
    -4 3 -9 15.5235
    4 -3 9 13.4472
    4 -3 9 16.9576
    -5 3 -9 162.2
    5 -3 9 160.896
    5 -3 9 150.123
    -6 3 -9 290.777
    6 -3 9 288.467
    6 -3 9 291.681
    -7 3 -9 52.8567
    7 -3 9 43.0295
    7 -3 9 54.0504
    6 2 -9 195.901
    -6 -2 9 196.047
    -5 -2 9 119.381
    4 2 -9 173.235
    -4 -2 9 173.396
    3 2 -9 773.736
    3 2 -9 719.187
    3 2 -9 782.795
    -3 -2 9 738.628
    2 2 -9 126.326
    2 2 -9 135.199
    2 2 -9 120.722
    -2 -2 9 133.342
    1 2 -9 12.0041
    -1 -2 9 13.5132
    0 2 -9 159.69
    0 -2 9 161.808
    -1 2 -9 396.242
    1 -2 9 393.989
    -2 2 -9 265.325
    2 -2 9 247.322
    2 -2 9 256.517
    -3 2 -9 322.793
    3 -2 9 325.316
    3 -2 9 324.547
    -4 2 -9 54.0468
    4 -2 9 48.3287
    4 -2 9 50.5438
    -5 2 -9 70.1905
    5 -2 9 66.3422
    5 -2 9 62.4208
    -6 2 -9 213.237
    6 -2 9 222.799
    6 -2 9 208.336
    -7 2 -9 251.379
    7 -2 9 271.679
    7 -2 9 255.848
    -8 2 -9 77.0908
    8 -2 9 85.7879
    8 -2 9 90.431
    6 1 -9 68.342
    -6 -1 9 60.007
    5 1 -9 21.329
    -5 -1 9 22.4191
    -4 -1 9 337.772
    3 1 -9 295.589
    3 1 -9 308.264
    -3 -1 9 314.534
    2 1 -9 4.09614
    2 1 -9 5.38591
    2 1 -9 6.28775
    -2 -1 9 5.00158
    1 1 -9 248.104
    1 1 -9 239.278
    1 1 -9 237.015
    -1 -1 9 235.707
    0 1 -9 85.9316
    -1 1 -9 569.658
    1 -1 9 588.581
    -2 1 -9 525.829
    2 -1 9 505.175
    2 -1 9 540.378
    -3 1 -9 255.851
    3 -1 9 251.158
    3 -1 9 262.483
    -4 1 -9 319.368
    4 -1 9 316.227
    4 -1 9 325.697
    -5 1 -9 2.25451
    5 -1 9 0.98363
    5 -1 9 3.66695
    -6 1 -9 8.59211
    6 -1 9 5.23025
    6 -1 9 4.67576
    -7 1 -9 311.716
    7 -1 9 303.911
    7 -1 9 312.907
    -8 1 -9 93.783
    8 -1 9 100.281
    8 -1 9 104.045
    9 -1 9 208.954
    6 0 -9 138.29
    -6 0 9 130.641
    5 0 -9 -0.8478
    -5 0 9 1.52189
    4 0 -9 135.791
    -4 0 9 128.859
    3 0 -9 180.323
    3 0 -9 175.593
    -3 0 9 181.879
    2 0 -9 174.4
    2 0 -9 178.349
    -2 0 9 177.74
    1 0 -9 302.509
    1 0 -9 304.409
    1 0 -9 291.195
    -1 0 9 303.557
    0 0 -9 162.043
    0 0 -9 163.999
    0 0 -9 157.952
    0 0 9 154.864
    -1 0 -9 159.983
    -1 0 -9 161.313
    1 0 9 163.369
    -2 0 -9 344.745
    2 0 9 357.367
    2 0 9 355.89
    -3 0 -9 692.145
    3 0 9 681.959
    3 0 9 686.055
    -4 0 -9 375.624
    4 0 9 364.543
    4 0 9 387.389
    -5 0 -9 388.37
    5 0 9 396.683
    5 0 9 406.923
    -6 0 -9 4.15606
    6 0 9 5.22853
    6 0 9 4.00596
    -7 0 -9 52.2808
    7 0 9 67.0758
    7 0 9 55.6167
    -8 0 -9 102.181
    8 0 9 100.294
    8 0 9 111.727
    9 0 9 172.925
    6 -1 -9 143.48
    5 -1 -9 13.5095
    5 -1 -9 12.8737
    -5 1 9 13.1598
    4 -1 -9 8.08354
    4 -1 -9 4.42851
    -4 1 9 5.00303
    3 -1 -9 129.503
    -3 1 9 130.523
    2 -1 -9 284.256
    2 -1 -9 293.874
    -2 1 9 286.348
    1 -1 -9 302.152
    1 -1 -9 300.423
    -1 1 9 286.961
    0 -1 -9 715.35
    0 -1 -9 707.631
    0 -1 -9 694.926
    0 1 9 704.816
    -1 -1 -9 40.8358
    -1 -1 -9 35.2398
    -1 -1 -9 31.8399
    1 1 9 32.3934
    1 1 9 37.8804
    -2 -1 -9 65.3644
    -2 -1 -9 62.1493
    2 1 9 72.8854
    -3 -1 -9 17.1418
    3 1 9 12.9233
    3 1 9 11.6552
    -4 -1 -9 281.791
    4 1 9 285.476
    4 1 9 274.216
    -5 -1 -9 798.474
    5 1 9 797.937
    5 1 9 769.099
    -6 -1 -9 10.853
    6 1 9 9.79047
    6 1 9 6.89712
    -7 -1 -9 18.4032
    7 1 9 14.3297
    7 1 9 17.2205
    -8 -1 -9 33.4174
    8 1 9 41.4293
    8 1 9 44.3399
    -9 -1 -9 18.7372
    9 1 9 21.0664
    5 -2 -9 236.485
    5 -2 -9 231.576
    -5 2 9 224.922
    4 -2 -9 22.0516
    4 -2 -9 34.4035
    -4 2 9 31.055
    3 -2 -9 19.1154
    3 -2 -9 22.0036
    -3 2 9 18.4265
    2 -2 -9 261.69
    -2 2 9 251.158
    1 -2 -9 179.305
    1 -2 -9 168.339
    -1 2 9 173.987
    0 -2 -9 1030.12
    0 -2 -9 1069.04
    0 2 9 1042.77
    -1 -2 -9 211.39
    -1 -2 -9 211.933
    1 2 9 213.376
    -2 -2 -9 46.4152
    -2 -2 -9 39.55
    -2 -2 -9 43.8579
    2 2 9 49.6881
    2 2 9 43.8379
    -3 -2 -9 8.61172
    -3 -2 -9 8.24149
    3 2 9 5.53097
    -4 -2 -9 544.903
    4 2 9 548.56
    4 2 9 564.013
    -5 -2 -9 366.31
    5 2 9 361.416
    5 2 9 357.67
    -6 -2 -9 447.52
    6 2 9 461.689
    6 2 9 484.476
    -7 -2 -9 300.495
    7 2 9 306.195
    7 2 9 309.244
    -8 -2 -9 3.79089
    8 2 9 -0.238
    -9 -2 -9 26.0169
    9 2 9 27.6479
    5 -3 -9 197.948
    5 -3 -9 194.267
    4 -3 -9 85.3564
    4 -3 -9 85.4503
    -4 3 9 76.3626
    3 -3 -9 11.0844
    3 -3 -9 8.77077
    -3 3 9 9.3537
    2 -3 -9 0.42809
    2 -3 -9 0.87928
    -2 3 9 1.71922
    1 -3 -9 22.3539
    -1 3 9 21.8219
    0 -3 -9 218.257
    0 -3 -9 207.482
    0 3 9 210.642
    -1 -3 -9 496.329
    -1 -3 -9 488.02
    1 3 9 484.93
    -2 -3 -9 212.128
    -2 -3 -9 204.687
    2 3 9 219.428
    -3 -3 -9 51.5379
    -3 -3 -9 49.9941
    -3 -3 -9 53.1654
    3 3 9 52.9721
    3 3 9 50.8609
    -4 -3 -9 1.18661
    -4 -3 -9 0.09774
    4 3 9 4.10233
    -5 -3 -9 72.6023
    5 3 9 66.8491
    5 3 9 76.0596
    -6 -3 -9 338.323
    6 3 9 364.42
    6 3 9 343.795
    -7 -3 -9 400.13
    7 3 9 397.828
    7 3 9 423.914
    -8 -3 -9 42.3667
    8 3 9 49.2202
    -9 -3 -9 12.3621
    9 3 9 12.3493
    4 -4 -9 122.649
    4 -4 -9 106.006
    -4 4 9 125.325
    3 -4 -9 83.5085
    3 -4 -9 74.2001
    -3 4 9 86.8972
    2 -4 -9 182.242
    2 -4 -9 176.886
    -2 4 9 186.755
    1 -4 -9 39.3804
    1 -4 -9 38.9796
    -1 4 9 43.7928
    0 -4 -9 16.0922
    0 4 9 17.4129
    -1 -4 -9 408.158
    -1 -4 -9 415.279
    1 4 9 414.329
    -2 -4 -9 569.578
    -2 -4 -9 556.853
    2 4 9 580.521
    -3 -4 -9 273.831
    -3 -4 -9 273.77
    3 4 9 275.091
    -4 -4 -9 132.869
    -4 -4 -9 126.302
    -4 -4 -9 134.418
    4 4 9 128.127
    4 4 9 137.105
    -5 -4 -9 0.79821
    5 4 9 1.9283
    5 4 9 -1.1919
    -6 -4 -9 73.8919
    6 4 9 84.4016
    6 4 9 85.352
    -7 -4 -9 184.612
    7 4 9 191.823
    -8 -4 -9 83.3099
    8 4 9 78.2308
    -9 -4 -9 99.9813
    9 4 9 109.164
    3 -5 -9 223.639
    3 -5 -9 222.214
    -3 5 9 220.096
    2 -5 -9 190.119
    2 -5 -9 206.921
    -2 5 9 204.633
    1 -5 -9 23.7823
    1 -5 -9 17.8122
    -1 5 9 26.6527
    0 -5 -9 6.96966
    0 -5 -9 2.77137
    0 5 9 4.3232
    -1 -5 -9 4.0564
    1 5 9 -0.5571
    -2 -5 -9 421.31
    -2 -5 -9 415.974
    2 5 9 389.026
    -3 -5 -9 73.3475
    -3 -5 -9 82.4906
    3 5 9 81.3803
    -4 -5 -9 372.87
    -4 -5 -9 391.554
    4 5 9 367.702
    -5 -5 -9 90.1097
    -5 -5 -9 85.7867
    5 5 9 87.4258
    -6 -5 -9 44.5181
    9 5 9 240.251
    2 -6 -9 180.875
    2 -6 -9 189.164
    -2 6 9 186.248
    1 -6 -9 92.153
    1 -6 -9 98.7619
    -1 6 9 99.0596
    0 -6 -9 46.0869
    0 -6 -9 42.0126
    0 6 9 46.4574
    -1 -6 -9 0.53553
    -1 -6 -9 4.1499
    1 6 9 1.54047
    -2 -6 -9 113.921
    2 6 9 102.879
    -3 -6 -9 122.509
    -3 -6 -9 107.663
    3 6 9 111.772
    -4 -6 -9 358.935
    -4 -6 -9 350.999
    4 6 9 337.186
    -5 -6 -9 122.248
    -5 -6 -9 109.891
    5 6 9 99.2682
    -6 -6 -9 8.64377
    7 6 9 -3.1151
    8 6 9 62.928
    1 -7 -9 54.7545
    0 -7 -9 203.48
    0 -7 -9 197.776
    0 7 9 199.109
    -1 -7 -9 3.79195
    -1 -7 -9 -0.2981
    1 7 9 3.03079
    -2 -7 -9 17.7085
    -2 -7 -9 11.2738
    2 7 9 10.9061
    -3 -7 -9 60.2084
    3 7 9 54.0191
    -4 -7 -9 24.3824
    4 7 9 27.7138
    -5 -7 -9 182.43
    5 7 9 183.075
    6 7 9 49.1197
    -1 -8 -9 9.14901
    -1 -8 -9 2.84279
    -2 -8 -9 194.91
    -2 -8 -9 187.822
    2 8 9 173.172
    -3 -8 -9 15.5046
    -3 -8 -9 8.35403
    3 8 9 8.01031
    -4 -8 -9 47.667
    4 8 9 43.8617
    5 8 9 133.171
    6 8 9 118.176
    6 8 9 108.065
    -7 -8 -9 22.8745
    7 8 9 7.28728
    3 7 -10 99.7481
    2 7 -10 82.7371
    1 7 -10 75.6508
    0 7 -10 93.0569
    -1 7 -10 14.7159
    1 -7 10 10.6453
    -2 7 -10 6.94468
    2 -7 10 2.01663
    4 6 -10 79.6181
    3 6 -10 19.792
    2 6 -10 63.0606
    1 6 -10 127.987
    0 6 -10 97.6558
    0 -6 10 110.061
    -1 6 -10 114.909
    1 -6 10 116.991
    -2 6 -10 16.9736
    2 -6 10 18.8902
    -3 6 -10 9.80137
    3 -6 10 6.14798
    -4 6 -10 174.071
    4 -6 10 186.769
    5 5 -10 43.5233
    4 5 -10 37.7689
    3 5 -10 22.9286
    2 5 -10 9.81046
    1 5 -10 167.191
    -1 -5 10 175.692
    0 5 -10 180.249
    0 -5 10 184.124
    -1 5 -10 234.07
    1 -5 10 232.155
    -2 5 -10 55.977
    2 -5 10 53.6042
    -3 5 -10 18.9133
    3 -5 10 25.2172
    -4 5 -10 31.9606
    4 -5 10 26.4241
    -5 5 -10 9.63693
    5 -5 10 7.74794
    5 -5 10 7.76231
    6 4 -10 84.6338
    -6 -4 10 102.344
    4 4 -10 134.333
    3 4 -10 255.742
    2 4 -10 333.435
    -2 -4 10 324.547
    1 4 -10 113.007
    -1 -4 10 117.533
    0 4 -10 27.2934
    0 -4 10 26.3374
    -1 4 -10 279.191
    1 -4 10 305.254
    -2 4 -10 306.621
    2 -4 10 279.497
    -3 4 -10 217.396
    3 -4 10 217.911
    -4 4 -10 33.1343
    4 -4 10 25.3539
    4 -4 10 27.8372
    -5 4 -10 13.012
    5 -4 10 13.5715
    5 -4 10 10.3405
    -6 4 -10 55.5598
    6 -4 10 45.8624
    6 -4 10 54.625
    -6 -3 10 4.62663
    5 3 -10 14.1679
    -5 -3 10 16.9161
    -4 -3 10 207.091
    3 3 -10 347.611
    2 3 -10 144.723
    -2 -3 10 148.552
    1 3 -10 38.3326
    -1 -3 10 42.4184
    0 3 -10 77.2401
    0 -3 10 81.5757
    -1 3 -10 332.258
    1 -3 10 344.918
    -2 3 -10 227.417
    2 -3 10 228.902
    -3 3 -10 484.341
    3 -3 10 505.826
    3 -3 10 509.823
    -4 3 -10 87.6878
    4 -3 10 86.7075
    4 -3 10 77.2429
    -5 3 -10 3.14142
    5 -3 10 0.50756
    5 -3 10 0.99592
    -6 3 -10 15.1264
    6 -3 10 21.7273
    6 -3 10 15.4708
    -7 3 -10 23.8723
    7 -3 10 17.1214
    7 -3 10 24.2031
    5 2 -10 18.6564
    -5 -2 10 13.6053
    4 2 -10 1.35086
    -4 -2 10 5.69461
    3 2 -10 58.7671
    3 2 -10 54.1802
    -3 -2 10 50.8173
    2 2 -10 226.164
    1 2 -10 392.8
    -1 -2 10 408.455
    0 2 -10 9.34164
    0 -2 10 8.55867
    -1 2 -10 -0.0782
    1 -2 10 0.35231
    -2 2 -10 48.5242
    2 -2 10 48.0496
    2 -2 10 40.7875
    -3 2 -10 368.072
    3 -2 10 355.84
    3 -2 10 372.428
    -4 2 -10 522.065
    4 -2 10 521.092
    4 -2 10 541.871
    -5 2 -10 164.984
    5 -2 10 142.845
    5 -2 10 169.421
    -6 2 -10 9.07373
    6 -2 10 4.05728
    6 -2 10 5.73255
    -7 2 -10 10.2168
    7 -2 10 9.13826
    7 -2 10 4.47703
    6 1 -10 69.8216
    -5 -1 10 0.82921
    4 1 -10 -1.8273
    -4 -1 10 1.16125
    3 1 -10 26.3524
    3 1 -10 33.6916
    -3 -1 10 29.1809
    2 1 -10 290.712
    2 1 -10 282.967
    -2 -1 10 299.762
    1 1 -10 881.702
    1 1 -10 893.169
    0 1 -10 139.52
    -1 1 -10 68.6454
    1 -1 10 77.129
    -2 1 -10 27.0402
    2 -1 10 29.5043
    2 -1 10 32.6788
    -3 1 -10 101.479
    3 -1 10 98.8804
    3 -1 10 103.297
    -4 1 -10 204.811
    4 -1 10 183.691
    4 -1 10 202.783
    -5 1 -10 297.522
    5 -1 10 292.033
    5 -1 10 297.147
    -6 1 -10 98.7535
    6 -1 10 97.249
    6 -1 10 112.309
    -7 1 -10 24.0148
    7 -1 10 22.1845
    7 -1 10 26.6911
    -8 1 -10 11.2013
    8 -1 10 11.5659
    8 -1 10 12.3782
    5 0 -10 60.8147
    -5 0 10 52.7833
    4 0 -10 94.205
    -4 0 10 87.0116
    3 0 -10 2.08024
    3 0 -10 -1.5585
    -3 0 10 2.19729
    2 0 -10 2.08235
    2 0 -10 4.43245
    -2 0 10 0.75736
    1 0 -10 724.639
    1 0 -10 698.636
    -1 0 10 741.135
    0 0 -10 236.066
    0 0 -10 248.235
    -1 0 -10 264.983
    -1 0 -10 275.523
    -2 0 -10 541.944
    2 0 10 516.495
    2 0 10 546.472
    -3 0 -10 61.4484
    3 0 10 63.1668
    3 0 10 56.1697
    -4 0 -10 124.186
    4 0 10 129.418
    4 0 10 128.525
    -5 0 -10 316.373
    5 0 10 327.96
    5 0 10 331.36
    -6 0 -10 221.398
    6 0 10 241.54
    6 0 10 227.793
    -7 0 -10 269.321
    7 0 10 271.091
    7 0 10 267.804
    -8 0 -10 45.7747
    8 0 10 44.7801
    8 0 10 52.6657
    5 -1 -10 146.582
    -5 1 10 144.975
    4 -1 -10 105.306
    4 -1 -10 110.503
    -4 1 10 106.726
    3 -1 -10 54.493
    -3 1 10 49.1125
    2 -1 -10 2.41313
    2 -1 -10 1.15078
    -2 1 10 1.57498
    1 -1 -10 120.355
    1 -1 -10 128.121
    -1 1 10 103.71
    0 -1 -10 34.1241
    0 -1 -10 34.064
    0 1 10 38.5817
    -1 -1 -10 506.262
    -1 -1 -10 518.823
    -2 -1 -10 232.713
    -2 -1 -10 241.9
    2 1 10 235.009
    -3 -1 -10 0.75863
    3 1 10 4.99356
    3 1 10 4.95217
    -4 -1 -10 63.516
    4 1 10 63.4851
    4 1 10 58.141
    -5 -1 -10 21.3437
    5 1 10 21.5154
    5 1 10 20.2302
    -6 -1 -10 548.675
    6 1 10 567.643
    6 1 10 565.555
    -7 -1 -10 115.385
    7 1 10 127.126
    7 1 10 127.449
    -8 -1 -10 117.686
    8 1 10 118.581
    8 1 10 116.376
    5 -2 -10 11.0426
    4 -2 -10 116.079
    4 -2 -10 114.213
    -4 2 10 114.418
    3 -2 -10 229.982
    -3 2 10 223.235
    2 -2 -10 111.292
    -2 2 10 104.891
    1 -2 -10 30.3175
    1 -2 -10 28.2747
    -1 2 10 33.4741
    0 -2 -10 77.2256
    0 -2 -10 76.3889
    0 2 10 79.8819
    -1 -2 -10 425.308
    -1 -2 -10 444.707
    1 2 10 452.726
    -2 -2 -10 161.046
    -2 -2 -10 146.136
    -3 -2 -10 752.112
    -3 -2 -10 739.936
    3 2 10 748.683
    -4 -2 -10 216.571
    4 2 10 215.385
    4 2 10 214.844
    -5 -2 -10 36.333
    5 2 10 42.1701
    5 2 10 37.9156
    -6 -2 -10 145.439
    6 2 10 149.543
    6 2 10 148.644
    -7 -2 -10 90.1983
    7 2 10 86.8549
    7 2 10 88.6791
    -8 -2 -10 173.458
    8 2 10 188.016
    9 2 10 55.2709
    4 -3 -10 220.858
    4 -3 -10 199.987
    -4 3 10 224.086
    3 -3 -10 180.922
    3 -3 -10 188.773
    -3 3 10 173.206
    2 -3 -10 210.204
    -2 3 10 217.27
    1 -3 -10 33.9235
    1 -3 -10 31.2997
    -1 3 10 33.4405
    0 -3 -10 41.8342
    0 -3 -10 28.4879
    0 3 10 34.5954
    -1 -3 -10 216.015
    -1 -3 -10 211.992
    1 3 10 209.745
    -2 -3 -10 86.9251
    -2 -3 -10 82.9271
    2 3 10 84.5733
    -3 -3 -10 767.776
    -4 -3 -10 44.6042
    4 3 10 43.6609
    -5 -3 -10 152.769
    5 3 10 156.675
    5 3 10 148.58
    -6 -3 -10 21.3269
    6 3 10 28.3906
    6 3 10 20.4102
    -7 -3 -10 135.719
    7 3 10 133.976
    7 3 10 142.877
    -8 -3 -10 96.0083
    8 3 10 93.7209
    9 3 10 130.265
    3 -4 -10 98.5217
    3 -4 -10 103.715
    -3 4 10 96.2421
    2 -4 -10 87.7056
    2 -4 -10 85.4078
    -2 4 10 84.1178
    1 -4 -10 142.289
    -1 4 10 145.227
    0 -4 -10 173.665
    0 -4 -10 180.926
    0 4 10 167.401
    -1 -4 -10 44.8046
    -1 -4 -10 44.3775
    1 4 10 49.7571
    -2 -4 -10 63.6727
    -2 -4 -10 65.6392
    2 4 10 64.1126
    -3 -4 -10 319.628
    3 4 10 304.27
    -4 -4 -10 155.016
    -5 -4 -10 131.349
    5 4 10 142.839
    -6 -4 -10 43.0357
    6 4 10 37.2187
    6 4 10 40.2411
    -7 -4 -10 24.672
    7 4 10 28.8389
    -8 -4 -10 161.264
    8 4 10 181.974
    9 4 10 230.311
    2 -5 -10 78.3793
    2 -5 -10 68.4664
    -2 5 10 84.6247
    1 -5 -10 33.5271
    1 -5 -10 25.1182
    -1 5 10 31.216
    0 -5 -10 86.2047
    0 5 10 81.343
    -1 -5 -10 164.15
    1 5 10 165.376
    -2 -5 -10 4.87932
    -2 -5 -10 7.84307
    2 5 10 4.96624
    -3 -5 -10 7.19655
    -3 -5 -10 7.44767
    3 5 10 5.98243
    -4 -5 -10 307.75
    4 5 10 310.099
    -5 -5 -10 31.1855
    -6 -5 -10 161.354
    -7 -5 -10 207.669
    7 5 10 214.054
    8 5 10 59.8672
    9 5 10 -2.8466
    1 -6 -10 152.159
    1 -6 -10 152.072
    -1 6 10 162.751
    0 -6 -10 220.677
    0 -6 -10 220.083
    0 6 10 207.68
    -1 -6 -10 95.0398
    1 6 10 96.5661
    -2 -6 -10 237.136
    2 6 10 238.326
    -3 -6 -10 44.9971
    -3 -6 -10 41.1223
    3 6 10 42.3482
    -4 -6 -10 59.6565
    -4 -6 -10 54.9676
    4 6 10 52.3698
    -5 -6 -10 137.922
    8 6 10 12.5856
    8 6 10 17.7402
    0 -7 -10 5.40667
    -1 -7 -10 102.786
    -1 -7 -10 95.1197
    1 7 10 110.019
    -2 -7 -10 186.42
    -2 -7 -10 180.517
    2 7 10 183.237
    -3 -7 -10 11.1009
    3 7 10 11.9979
    -4 -7 -10 9.46447
    -4 -7 -10 10.7324
    4 7 10 8.89649
    5 7 10 -0.3726
    -2 -8 -10 73.558
    -3 -8 -10 66.8308
    -3 -8 -10 58.9643
    3 8 10 69.2278
    4 8 10 18.1943
    -5 -8 -10 19.7706
    5 8 10 21.2087
    6 8 10 49.1532
    6 8 10 42.8375
    3 6 -11 74.6791
    2 6 -11 16.9227
    1 6 -11 30.7324
    0 6 -11 10.5817
    0 -6 11 10.3601
    -1 6 -11 108.9
    1 -6 11 116.392
    -2 6 -11 70.8437
    2 -6 11 84.1481
    3 -6 11 182.518
    4 5 -11 279.292
    3 5 -11 163.595
    2 5 -11 50.2579
    1 5 -11 57.4727
    0 5 -11 -0.5958
    0 -5 11 4.02066
    -1 5 -11 109.486
    1 -5 11 110.002
    -2 5 -11 118.661
    2 -5 11 124.388
    -3 5 -11 260.409
    3 -5 11 271.429
    -4 5 -11 12.5294
    4 -5 11 10.9369
    3 4 -11 12.9819
    2 4 -11 102.596
    1 4 -11 89.2033
    -1 -4 11 105.825
    0 4 -11 143.951
    0 -4 11 122.559
    -1 4 -11 56.4288
    1 -4 11 53.5881
    -2 4 -11 5.84568
    2 -4 11 4.96194
    -3 4 -11 180.972
    3 -4 11 179.084
    -4 4 -11 69.8924
    4 -4 11 60.2551
    4 -4 11 58.859
    -5 4 -11 204.939
    5 -4 11 200.164
    5 -4 11 193.429
    3 3 -11 65.1485
    2 3 -11 267.808
    -2 -3 11 263.249
    1 3 -11 196.632
    -1 -3 11 207.166
    0 3 -11 308.13
    0 -3 11 298.812
    -1 3 -11 202.345
    1 -3 11 204.22
    -2 3 -11 2.8549
    2 -3 11 -0.381
    -3 3 -11 77.1516
    3 -3 11 75.0386
    3 -3 11 63.7989
    -4 3 -11 162.549
    4 -3 11 158.303
    -5 3 -11 157.567
    5 -3 11 169.267
    5 -3 11 177.739
    -6 3 -11 98.8109
    6 -3 11 95.9294
    6 -3 11 102.832
    5 2 -11 50.555
    -5 -2 11 48.4858
    -2 -2 11 51.8256
    1 2 -11 89.0067
    -1 -2 11 87.9969
    0 2 -11 270.668
    0 -2 11 268.919
    -1 2 -11 272.801
    1 -2 11 280.986
    -2 2 -11 130.45
    2 -2 11 137.485
    -3 2 -11 42.2282
    3 -2 11 43.1886
    3 -2 11 48.8783
    -4 2 -11 144.72
    4 -2 11 137.114
    4 -2 11 151.168
    -5 2 -11 122.386
    5 -2 11 118.969
    5 -2 11 116.86
    -6 2 -11 135.891
    6 -2 11 141.973
    6 -2 11 152.472
    7 -2 11 177.482
    7 -2 11 175.234
    -5 -1 11 37.812
    4 1 -11 202.543
    -4 -1 11 207.149
    3 1 -11 103.806
    -3 -1 11 89.8301
    2 1 -11 42.215
    1 1 -11 50.6952
    0 1 -11 119.048
    0 -1 11 124.59
    -1 1 -11 195.452
    1 -1 11 199.894
    -2 1 -11 265.15
    2 -1 11 255.907
    2 -1 11 254.851
    -3 1 -11 2.23228
    3 -1 11 0.88619
    3 -1 11 3.94099
    -4 1 -11 38.808
    4 -1 11 23.128
    4 -1 11 33.7983
    -5 1 -11 154.366
    5 -1 11 153.508
    5 -1 11 157.479
    -6 1 -11 206.533
    6 -1 11 219.41
    6 -1 11 212.985
    -7 1 -11 193.832
    7 -1 11 196.741
    7 -1 11 201.834
    4 0 -11 31.2666
    -4 0 11 24.0021
    3 0 -11 100.377
    3 0 -11 101.087
    -3 0 11 94.3419
    2 0 -11 253.138
    -2 0 11 249.32
    1 0 -11 26.1775
    0 0 -11 4.35239
    -1 0 -11 607.564
    -2 0 -11 58.3055
    2 0 11 62.3172
    2 0 11 56.4047
    -3 0 -11 234.923
    3 0 11 236.044
    3 0 11 225.915
    -4 0 -11 680.593
    4 0 11 690.044
    4 0 11 698.915
    -5 0 -11 7.24136
    5 0 11 -0.9121
    5 0 11 4.35928
    -6 0 -11 62.2054
    6 0 11 51.8629
    6 0 11 48.606
    -7 0 -11 18.9842
    7 0 11 15.4038
    7 0 11 19.8592
    8 0 11 170.995
    8 0 11 175.475
    4 -1 -11 93.0815
    -4 1 11 98.5777
    3 -1 -11 223.177
    3 -1 -11 213.356
    -3 1 11 207.727
    2 -1 -11 157.64
    2 -1 -11 159.688
    -2 1 11 164.256
    1 -1 -11 119.667
    -1 1 11 109.857
    0 -1 -11 28.5803
    -1 -1 -11 188.096
    -2 -1 -11 90.1456
    2 1 11 94.3641
    -3 -1 -11 690.72
    3 1 11 669.071
    3 1 11 712.631
    -4 -1 -11 290.666
    4 1 11 281.352
    4 1 11 296.578
    -5 -1 -11 88.5431
    5 1 11 87.0479
    5 1 11 94.0068
    -6 -1 -11 3.75775
    6 1 11 3.78341
    6 1 11 3.50512
    -7 -1 -11 1.71107
    7 1 11 2.79298
    7 1 11 4.38698
    -8 -1 -11 230.578
    8 1 11 260.657
    8 1 11 245.469
    4 -2 -11 113.682
    4 -2 -11 117.931
    3 -2 -11 2.39175
    -3 2 11 3.24606
    2 -2 -11 128.018
    2 -2 -11 133.303
    -2 2 11 130.584
    1 -2 -11 154.187
    1 -2 -11 169.869
    -1 2 11 170.502
    0 -2 -11 299.55
    0 2 11 302.206
    -1 -2 -11 1.37022
    -2 -2 -11 5.38576
    -3 -2 -11 114.37
    -4 -2 -11 117.266
    4 2 11 118.906
    4 2 11 120.356
    -5 -2 -11 366.559
    5 2 11 366.496
    5 2 11 368.236
    -6 -2 -11 26.0087
    6 2 11 33.9575
    6 2 11 29.3337
    -7 -2 -11 0.94677
    7 2 11 -3.5525
    7 2 11 3.12116
    -8 -2 -11 19.1006
    8 2 11 26.4584
    3 -3 -11 23.5309
    3 -3 -11 27.5023
    -3 3 11 25.1433
    2 -3 -11 42.6867
    -2 3 11 39.1633
    1 -3 -11 254.894
    1 -3 -11 261.441
    -1 3 11 259.492
    0 -3 -11 229.81
    0 -3 -11 227.171
    0 3 11 210.99
    -1 -3 -11 41.4855
    1 3 11 46.1437
    -2 -3 -11 24.4288
    -3 -3 -11 66.9567
    -5 -3 -11 459.296
    5 3 11 470.953
    5 3 11 477.414
    -6 -3 -11 220.465
    6 3 11 226.909
    6 3 11 213.645
    -7 -3 -11 45.1353
    7 3 11 42.6385
    7 3 11 47.2313
    -8 -3 -11 0.93795
    8 3 11 1.30814
    2 -4 -11 21.9709
    2 -4 -11 13.8904
    -2 4 11 21.5159
    1 -4 -11 151.559
    -1 4 11 148.344
    0 -4 -11 107.068
    0 -4 -11 110.813
    0 4 11 102.02
    -1 -4 -11 415.411
    -1 -4 -11 431.16
    1 4 11 422.522
    -2 -4 -11 73.1899
    2 4 11 79.7722
    -3 -4 -11 11.9835
    -4 -4 -11 21.0035
    5 4 11 174.065
    -6 -4 -11 347.512
    6 4 11 362.491
    -7 -4 -11 123.398
    7 4 11 118.611
    -8 -4 -11 65.2498
    8 4 11 64.9027
    1 -5 -11 9.8106
    1 -5 -11 9.26175
    -1 5 11 8.33632
    0 -5 -11 11.9219
    0 5 11 14.3276
    -1 -5 -11 183.78
    -1 -5 -11 190.326
    1 5 11 186.84
    -2 -5 -11 248.766
    -2 -5 -11 260.495
    2 5 11 267.949
    -3 -5 -11 26.5547
    -4 -5 -11 6.8769
    -8 -5 -11 115.615
    8 5 11 100.924
    0 -6 -11 19.6829
    0 6 11 19.0328
    -1 -6 -11 41.1766
    1 6 11 46.1985
    -2 -6 -11 30.9037
    -2 -6 -11 33.8307
    2 6 11 29.5002
    -3 -6 -11 118.735
    3 6 11 117.339
    -4 -6 -11 127.048
    -5 -6 -11 29.0862
    2 7 11 -1.2702
    -3 -7 -11 308.993
    -3 -7 -11 308.264
    3 7 11 293.281
    -4 -7 -11 43.18
    4 7 11 39.828
    1 -6 12 2.65826
    2 5 -12 295.755
    1 5 -12 107.841
    0 5 -12 52.799
    0 -5 12 50.5155
    -1 5 -12 258.374
    1 -5 12 278.666
    -2 5 -12 11.9405
    2 -5 12 10.886
    3 -5 12 18.8024
    3 4 -12 3.0308
    2 4 -12 51.9299
    1 4 -12 42.3023
    -1 -4 12 40.558
    0 4 -12 95.094
    0 -4 12 90.4081
    -1 4 -12 294.946
    1 -4 12 282.315
    -2 4 -12 30.2223
    2 -4 12 24.1276
    -3 4 -12 14.6815
    3 -4 12 8.40671
    -4 4 -12 5.27061
    4 -4 12 7.98524
    2 3 -12 119.818
    1 3 -12 9.24541
    -1 -3 12 6.66134
    0 3 -12 25.146
    0 -3 12 17.509
    -1 3 -12 227.295
    1 -3 12 234.005
    -2 3 -12 110.341
    2 -3 12 114.799
    -3 3 -12 80.8741
    3 -3 12 82.6682
    -4 3 -12 10.3501
    4 -3 12 10.2609
    4 -3 12 13.4122
    -5 3 -12 3.34751
    5 -3 12 1.30497
    5 -3 12 0.97149
    -2 -2 12 63.3865
    1 2 -12 47.1252
    -1 -2 12 43.8505
    0 2 -12 19.391
    0 -2 12 20.2777
    -1 2 -12 9.06588
    1 -2 12 8.90839
    -2 2 -12 278.537
    2 -2 12 272.757
    -3 2 -12 256.902
    3 -2 12 258.499
    3 -2 12 255.304
    -4 2 -12 102.1
    4 -2 12 108.918
    4 -2 12 105.756
    -5 2 -12 10.2601
    5 -2 12 10.0307
    5 -2 12 12.1239
    -6 2 -12 4.32099
    6 -2 12 -0.7106
    6 -2 12 -2.3413
    2 1 -12 288.952
    0 -1 12 31.5104
    -1 1 -12 41.5537
    1 -1 12 39.1843
    -2 1 -12 138.333
    2 -1 12 145.971
    -3 1 -12 725.923
    3 -1 12 738.528
    3 -1 12 742.098
    -4 1 -12 248.862
    4 -1 12 253.712
    4 -1 12 263.795
    -5 1 -12 25.3633
    5 -1 12 25.5222
    5 -1 12 23.8811
    -6 1 -12 59.5554
    6 -1 12 64.9015
    6 -1 12 65.639
    7 -1 12 4.17763
    4 0 -12 31.3017
    -4 0 12 27.8267
    3 0 -12 52.1409
    2 0 -12 100.029
    1 0 -12 200.886
    0 0 -12 80.096
    1 0 12 109.84
    -2 0 -12 2.29044
    2 0 12 -1.6153
    -3 0 -12 94.7606
    3 0 12 90.7765
    3 0 12 94.4129
    -4 0 -12 17.2696
    4 0 12 18.8806
    4 0 12 17.5021
    -5 0 -12 218.11
    5 0 12 222.159
    5 0 12 200.677
    -6 0 -12 73.5335
    6 0 12 69.4659
    6 0 12 69.5932
    -7 0 -12 6.30107
    7 0 12 2.79996
    7 0 12 8.90728
    3 -1 -12 22.0081
    3 -1 -12 20.9351
    -3 1 12 21.5715
    2 -1 -12 42.759
    1 -1 -12 186.016
    0 -1 -12 327.026
    -1 -1 -12 106.696
    2 1 12 48.7316
    -3 -1 -12 0.07562
    3 1 12 1.15347
    -4 -1 -12 188.661
    4 1 12 202.001
    4 1 12 196.608
    -5 -1 -12 127.536
    5 1 12 135.915
    5 1 12 129.429
    -6 -1 -12 207.094
    6 1 12 223.94
    6 1 12 204.263
    -7 -1 -12 121.406
    7 1 12 121.877
    7 1 12 133.993
    8 1 12 9.59345
    3 -2 -12 14.7179
    -3 2 12 17.8045
    2 -2 -12 20.3208
    2 -2 -12 18.1805
    -2 2 12 20.6109
    1 -2 -12 7.99447
    0 -2 -12 179.813
    -1 -2 -12 110.375
    -2 -2 -12 235.651
    3 2 12 51.9053
    -4 -2 -12 35.8347
    4 2 12 31.4103
    -5 -2 -12 30.1584
    5 2 12 34.2328
    5 2 12 24.4778
    -6 -2 -12 278.689
    6 2 12 287.633
    6 2 12 289.585
    -7 -2 -12 87.7064
    7 2 12 81.5638
    7 2 12 96.5979
    2 -3 -12 37.88
    -2 3 12 38.5994
    1 -3 -12 35.8361
    -1 3 12 36.6468
    0 -3 -12 8.93499
    -1 -3 -12 297.875
    -2 -3 -12 145.476
    -3 -3 -12 184.372
    4 3 12 48.1219
    5 3 12 22.3412
    -6 -3 -12 40.4749
    6 3 12 39.6994
    6 3 12 34.6819
    -7 -3 -12 75.2285
    7 3 12 76.4842
    7 3 12 77.964
    8 3 12 139.719
    1 -4 -12 109.14
    -1 4 12 103.671
    0 -4 -12 81.8497
    0 4 12 86.8674
    -1 -4 -12 132.822
    -2 -4 -12 23.3104
    -3 -4 -12 66.167
    -4 -4 -12 178.783
    5 4 12 72.6848
    6 4 12 28.8476
    -7 -4 -12 102.932
    7 4 12 92.6628
    8 4 12 104.48
    0 -5 -12 8.16334
    0 5 12 11.3529
    -1 -5 -12 -4.284
    1 5 12 3.33606
    -2 -5 -12 67.4289
    -3 -5 -12 129.208
    -4 -5 -12 240.669
    6 5 12 99.6376
    -1 -6 -12 139.07
    2 6 12 -0.7641
    -3 -6 -12 116.756
    -4 -6 -12 16.1831
    -5 -6 -12 89.2925
    1 -5 13 97.955
    1 4 -13 1.25408
    0 4 -13 31.7995
    0 -4 13 30.1069
    -1 4 -13 175.153
    1 -4 13 160.023
    -2 4 -13 11.6987
    2 -4 13 15.2287
    1 3 -13 132.431
    -1 -3 13 112.421
    0 3 -13 34.914
    0 -3 13 33.9756
    -1 3 -13 24.8285
    1 -3 13 18.7696
    -2 3 -13 32.9226
    2 -3 13 31.4161
    -3 3 -13 258.264
    3 -3 13 246.833
    -2 -2 13 36.9582
    -1 -2 13 116.453
    0 2 -13 103.638
    0 -2 13 96.8902
    -1 2 -13 245.714
    1 -2 13 239.946
    -2 2 -13 82.1967
    2 -2 13 81.8566
    -3 2 -13 12.5373
    3 -2 13 7.40278
    -4 2 -13 15.0971
    4 -2 13 10.0468
    4 -2 13 5.06221
    -1 -1 13 95.2965
    0 -1 13 159.754
    1 -1 13 332.776
    -2 1 -13 15.0794
    2 -1 13 21.2822
    -3 1 -13 51.5458
    3 -1 13 48.5722
    -4 1 -13 40.2313
    4 -1 13 40.7489
    4 -1 13 41.2531
    -5 1 -13 358.644
    5 -1 13 350.692
    5 -1 13 344.878
    6 -1 13 29.6686
    2 0 -13 -0.1443
    1 0 -13 84.1098
    1 0 13 132.712
    2 0 13 56.9656
    -3 0 -13 113.363
    3 0 13 112.886
    3 0 13 134.593
    -4 0 -13 22.6468
    4 0 13 22.6723
    4 0 13 17.9532
    -5 0 -13 112.525
    5 0 13 119.502
    5 0 13 101.625
    -6 0 -13 64.7855
    6 0 13 64.1311
    6 0 13 63.3855
    2 -1 -13 133.684
    1 -1 -13 11.0827
    0 -1 -13 81.2568
    -1 -1 -13 121.875
    2 1 13 106.712
    3 1 13 320.831
    -4 -1 -13 30.2925
    4 1 13 37.9422
    4 1 13 37.3732
    -5 -1 -13 27.5312
    5 1 13 23.5996
    5 1 13 22.8161
    -6 -1 -13 101.044
    6 1 13 107.919
    6 1 13 107.448
    1 -2 -13 68.5625
    0 -2 -13 9.49736
    -1 -2 -13 17.3388
    -2 -2 -13 39.6315
    3 2 13 199.126
    4 2 13 71.9863
    -5 -2 -13 167.106
    5 2 13 170.449
    -6 -2 -13 -1.0645
    6 2 13 3.14662
    6 2 13 7.23275
    7 2 13 0.93161
    0 -3 -13 33.8027
    -1 -3 -13 1.97466
    -2 -3 -13 4.17384
    4 3 13 178.447
    5 3 13 309.349
    6 3 13 0.37767
    7 3 13 -1.697
    -2 -4 -13 4.93082
    -3 -4 -13 4.3514
    5 4 13 130.673
    6 4 13 77.3499
    5 5 13 38.7335
    -1 3 -14 116.972
    0 -2 14 32.1595
    -1 2 -14 31.0649
    1 -2 14 50.8372
    -2 2 -14 157.36
    -3 2 -14 10.7194
    0 -1 14 7.21461
    1 -1 14 73.4539
    2 -1 14 261.232
    -3 1 -14 80.5985
    3 -1 14 67.8585
    -4 1 -14 47.0189
    4 -1 14 51.8679
    1 0 14 0.29173
    2 0 14 31.5219
    3 0 14 343.69
    -4 0 -14 47.6742
    4 0 14 46.801
    -5 0 -14 53.6617
    5 0 14 49.0309
    2 1 14 7.56819
    3 1 14 156.401
    6 1 14 22.7243
_refine_special_details     ?
_reflns_number_total     3313
_reflns_number_gt     3091
_reflns_threshold_expression     I>2\s(I)
_refine_ls_structure_factor_coef     Fsqd
_refine_ls_matrix_type     full
_refine_ls_R_factor_all     0.0273
_refine_ls_R_factor_gt     0.0249
_refine_ls_wR_factor_gt     0.0673
_refine_ls_wR_factor_ref     0.0684
_refine_ls_goodness_of_fit_ref     1.057
_refine_ls_restrained_S_all     1.057
_refine_ls_number_reflns     3313
_refine_ls_number_parameters     155
_refine_ls_number_restraints     0
_refine_ls_hydrogen_treatment     constr
_refine_ls_weighting_scheme     calc
_refine_ls_weighting_details
              'w=1/[\s^2^(Fo^2^)+(0.0470P)^2^+0.0710P] where P=(Fo^2^+2Fc^2^)/3'
_atom_sites_solution_hydrogens     geom
_atom_sites_solution_primary     direct
_atom_sites_solution_secondary     ?
_refine_ls_shift/su_max     0.001
_refine_ls_shift/su_mean     0.000
_refine_diff_density_max     0.833
_refine_diff_density_min     -0.239
_refine_ls_extinction_method     none
_refine_ls_extinction_coef     .
loop_
    _atom_type_symbol
    _atom_type_description
    _atom_type_scat_dispersion_real
    _atom_type_scat_dispersion_imag
    _atom_type_scat_source
    'C' 'C' 0.0033 0.0016
                         'International Tables Vol C Tables 4.2.6.8 and 6.1.1.4'
    'H' 'H' 0.0000 0.0000
                         'International Tables Vol C Tables 4.2.6.8 and 6.1.1.4'
    'Br' 'Br' -0.2901 2.4595
                         'International Tables Vol C Tables 4.2.6.8 and 6.1.1.4'
    'N' 'N' 0.0061 0.0033
                         'International Tables Vol C Tables 4.2.6.8 and 6.1.1.4'
    'O' 'O' 0.0106 0.0060
                         'International Tables Vol C Tables 4.2.6.8 and 6.1.1.4'
_computing_data_collection
;
APEX2 (Bruker, 2006)
;
_computing_cell_refinement
;
APEX2 (Bruker, 2006)
;
_computing_data_reduction
;
APEX2 (Bruker, 2006)
;
_computing_structure_solution
;
SHELXS97 (Sheldrick, 2008)
;
_computing_structure_refinement
;
SHELXL97 (Sheldrick, 2008)
;
_computing_molecular_graphics
;
OLEX2 (Dolomanov <i>et al.</i>,  2009)
;
_computing_publication_material
;
OLEX2 (Dolomanov <i>et al.</i>,  2009)
;
loop_
    _atom_site_type_symbol
    _atom_site_label
    _atom_site_fract_x
    _atom_site_fract_y
    _atom_site_fract_z
    _atom_site_U_iso_or_equiv
    _atom_site_adp_type
    _atom_site_calc_flag
    _atom_site_occupancy
    _atom_site_disorder_assembly
    _atom_site_disorder_group
    Br Br1 0.08657(2) 0.41054(2) 0.79958(2) 0.02060(6) Uani d 1 . .
    O O5 0.37447(17) 0.66470(15) 0.94737(11) 0.0212(2) Uani d 1 . .
    O O41 0.55129(15) 0.11464(14) 0.77220(11) 0.0188(2) Uani d 1 . .
    N N3 0.66206(17) 0.42537(16) 0.66182(12) 0.0141(2) Uani d 1 . .
    O O1 0.61412(16) 0.67163(14) 0.76973(11) 0.0186(2) Uani d 1 . .
    N N2 0.71705(18) 0.56946(17) 0.65504(13) 0.0174(2) Uani d 1 . .
    C C31 0.7431(2) 0.30011(19) 0.54603(14) 0.0147(2) Uani d 1 . .
    C C4 0.52361(19) 0.42322(18) 0.77203(14) 0.0143(2) Uani d 1 . .
    C C36 0.9357(2) 0.26502(19) 0.48800(15) 0.0163(3) Uani d 1 . .
    H H36 1.0129 0.3173 0.5259 0.020 Uiso calc 1 . .
    C C32 0.6253(2) 0.2270(2) 0.49368(14) 0.0170(3) Uani d 1 . .
    H H32 0.4933 0.2548 0.5346 0.020 Uiso calc 1 . .
    C C33 0.7057(2) 0.1117(2) 0.37938(15) 0.0193(3) Uani d 1 . .
    H H33 0.6287 0.0583 0.3422 0.023 Uiso calc 1 . .
    C C42 0.2688(2) 0.30934(19) 0.91455(14) 0.0153(3) Uani d 1 . .
    H H42 0.2597 0.4037 0.9827 0.018 Uiso calc 1 . .
    C C41 0.4596(2) 0.26752(19) 0.81517(14) 0.0143(2) Uani d 1 . .
    C C5 0.4824(2) 0.58994(19) 0.84533(15) 0.0164(3) Uani d 1 . .
    C C34 0.8990(2) 0.0748(2) 0.31958(15) 0.0202(3) Uani d 1 . .
    H H34 0.9531 -0.0035 0.2415 0.024 Uiso calc 1 . .
    C C35 1.0130(2) 0.1516(2) 0.37324(15) 0.0186(3) Uani d 1 . .
    H H35 1.1444 0.1264 0.3313 0.022 Uiso calc 1 . .
    C C43 0.2287(2) 0.1487(2) 0.98465(15) 0.0206(3) Uani d 1 . .
    H H43A 0.0956 0.1825 1.0349 0.031 Uiso calc 1 . .
    H H43B 0.3133 0.1080 1.0465 0.031 Uiso calc 1 . .
    H H43C 0.2511 0.0514 0.9180 0.031 Uiso calc 1 . .
loop_
    _atom_site_aniso_label
    _atom_site_aniso_U_11
    _atom_site_aniso_U_22
    _atom_site_aniso_U_33
    _atom_site_aniso_U_12
    _atom_site_aniso_U_13
    _atom_site_aniso_U_23
    Br1 0.01601(8) 0.02299(9) 0.02065(9) -0.00160(6) -0.00565(5) 0.00083(6)
    O5 0.0253(6) 0.0159(5) 0.0184(5) -0.0025(4) -0.0019(4) -0.0031(4)
    O41 0.0191(5) 0.0133(5) 0.0201(5) -0.0018(4) -0.0003(4) -0.0004(4)
    N3 0.0130(5) 0.0146(5) 0.0152(5) -0.0042(4) -0.0042(4) 0.0009(4)
    O1 0.0204(5) 0.0160(5) 0.0201(5) -0.0069(4) -0.0040(4) -0.0013(4)
    N2 0.0176(6) 0.0168(5) 0.0188(6) -0.0068(4) -0.0039(4) 0.0004(4)
    C31 0.0161(6) 0.0142(6) 0.0131(6) -0.0038(5) -0.0032(5) 0.0015(5)
    C4 0.0142(6) 0.0142(6) 0.0134(6) -0.0038(5) -0.0015(5) 0.0003(5)
    C36 0.0162(6) 0.0163(6) 0.0167(6) -0.0060(5) -0.0033(5) 0.0030(5)
    C32 0.0163(6) 0.0189(6) 0.0165(6) -0.0053(5) -0.0051(5) 0.0021(5)
    C33 0.0241(7) 0.0191(7) 0.0172(6) -0.0076(5) -0.0083(5) 0.0012(5)
    C42 0.0159(6) 0.0158(6) 0.0131(6) -0.0035(5) -0.0025(5) -0.0001(5)
    C41 0.0159(6) 0.0144(6) 0.0124(6) -0.0038(5) -0.0039(5) 0.0013(5)
    C5 0.0186(6) 0.0144(6) 0.0168(6) -0.0043(5) -0.0059(5) 0.0018(5)
    C34 0.0263(7) 0.0170(6) 0.0153(6) -0.0054(5) -0.0021(5) 0.0001(5)
    C35 0.0186(6) 0.0170(6) 0.0175(6) -0.0043(5) -0.0002(5) 0.0025(5)
    C43 0.0231(7) 0.0206(7) 0.0168(7) -0.0078(6) -0.0003(5) 0.0024(5)
_geom_special_details
;
All e.s.d.'s (except the e.s.d. in the dihedral angle between two l.s. planes)
are estimated using the full covariance matrix. The cell e.s.d.'s are taken
into account individually in the estimation of e.s.d.'s in distances, angles
and torsion angles; correlations between e.s.d.'s in cell parameters are only
used when they are defined by crystal symmetry. An approximate (isotropic)
treatment of cell e.s.d.'s is used for estimating e.s.d.'s involving l.s.
planes.
Least-squares planes (<i>x</i>,<i>y</i>,<i>z</i> in crystal coordinates) and
deviations from them (* indicates atom used to define plane)
Sydnone:O1---C5
0.7220 (5) <i>x</i> - 0.4771 (6) <i>y</i> + 0.5010 (7) <i>z</i> = 7.363 (6)
0.023(1) O1* -0.016(1) N2* 0.002(1) N3* 0.012(1) C4* -0.022(2) C5*
Attached phenyl ring: C31--36
-0.1134(6) <i>x</i> + 0.8146(4) <i>y</i> - 0.5688(5) <i>z</i> = -2.369(5)
-0.004(1) C31* -0.006(1) C32* 0.004(1) C33* -0.002(1) C34* 0.005(1) C35*
-0.005(1) C36
Angle to previous plane (with approximate e.s.d.) = 40.93(8)
;
loop_
    _geom_bond_atom_site_label_1
    _geom_bond_atom_site_label_2
    _geom_bond_site_symmetry_2
    _geom_bond_distance
    _geom_bond_publ_flag
    Br1 C42 . 1.9842(14) ?
    O5 C5 . 1.2070(18) ?
    O41 C41 . 1.2192(17) ?
    N3 N2 . 1.3062(17) ?
    N3 C31 . 1.4483(18) ?
    N3 C4 . 1.3622(18) ?
    O1 N2 . 1.3701(16) ?
    O1 C5 . 1.4200(18) ?
    C31 C36 . 1.3873(19) ?
    C31 C32 . 1.3872(19) ?
    C4 C41 . 1.4649(19) ?
    C4 C5 . 1.4289(19) ?
    C36 H36 . 0.9500 ?
    C36 C35 . 1.389(2) ?
    C32 H32 . 0.9500 ?
    C32 C33 . 1.394(2) ?
    C33 H33 . 0.9500 ?
    C33 C34 . 1.394(2) ?
    C42 H42 . 1.0000 ?
    C42 C41 . 1.5158(19) ?
    C42 C43 . 1.512(2) ?
    C34 H34 . 0.9500 ?
    C34 C35 . 1.388(2) ?
    C35 H35 . 0.9500 ?
    C43 H43A . 0.9800 ?
    C43 H43B . 0.9800 ?
    C43 H43C . 0.9800 ?
loop_
    _geom_angle_atom_site_label_1
    _geom_angle_atom_site_label_2
    _geom_angle_atom_site_label_3
    _geom_angle_site_symmetry_1
    _geom_angle_site_symmetry_3
    _geom_angle
    _geom_angle_publ_flag
    N2 N3 C31 . . 115.61(12) ?
    N2 N3 C4 . . 114.72(12) ?
    C4 N3 C31 . . 129.37(12) ?
    N2 O1 C5 . . 110.83(10) ?
    N3 N2 O1 . . 105.26(11) ?
    C36 C31 N3 . . 117.95(13) ?
    C32 C31 N3 . . 119.37(12) ?
    C32 C31 C36 . . 122.61(13) ?
    N3 C4 C41 . . 125.59(12) ?
    N3 C4 C5 . . 105.46(12) ?
    C5 C4 C41 . . 128.09(13) ?
    C31 C36 H36 . . 120.8 ?
    C31 C36 C35 . . 118.43(14) ?
    C35 C36 H36 . . 120.8 ?
    C31 C32 H32 . . 120.9 ?
    C31 C32 C33 . . 118.20(13) ?
    C33 C32 H32 . . 120.9 ?
    C32 C33 H33 . . 120.0 ?
    C32 C33 C34 . . 120.04(14) ?
    C34 C33 H33 . . 120.0 ?
    Br1 C42 H42 . . 109.5 ?
    C41 C42 Br1 . . 102.16(9) ?
    C41 C42 H42 . . 109.5 ?
    C43 C42 Br1 . . 111.26(10) ?
    C43 C42 H42 . . 109.5 ?
    C43 C42 C41 . . 114.62(12) ?
    O41 C41 C4 . . 122.48(13) ?
    O41 C41 C42 . . 121.98(13) ?
    C4 C41 C42 . . 115.52(12) ?
    O5 C5 O1 . . 120.00(13) ?
    O5 C5 C4 . . 136.41(14) ?
    O1 C5 C4 . . 103.57(12) ?
    C33 C34 H34 . . 119.7 ?
    C35 C34 C33 . . 120.51(14) ?
    C35 C34 H34 . . 119.7 ?
    C36 C35 H35 . . 119.9 ?
    C34 C35 C36 . . 120.20(13) ?
    C34 C35 H35 . . 119.9 ?
    C42 C43 H43A . . 109.5 ?
    C42 C43 H43B . . 109.5 ?
    C42 C43 H43C . . 109.5 ?
    H43A C43 H43B . . 109.5 ?
    H43A C43 H43C . . 109.5 ?
    H43B C43 H43C . . 109.5 ?
loop_
    _geom_torsion_atom_site_label_1
    _geom_torsion_atom_site_label_2
    _geom_torsion_atom_site_label_3
    _geom_torsion_atom_site_label_4
    _geom_torsion_site_symmetry_1
    _geom_torsion_site_symmetry_2
    _geom_torsion_site_symmetry_3
    _geom_torsion_site_symmetry_4
    _geom_torsion
    _geom_torsion_publ_flag
    Br1 C42 C41 O41 . . . . -103.92(14) ?
    Br1 C42 C41 C4 . . . . 74.62(12) ?
    N3 C31 C36 C35 . . . . -177.06(13) ?
    N3 C31 C32 C33 . . . . 177.78(13) ?
    N3 C4 C41 O41 . . . . 15.8(2) ?
    N3 C4 C41 C42 . . . . -162.76(13) ?
    N3 C4 C5 O5 . . . . 178.85(18) ?
    N3 C4 C5 O1 . . . . -2.85(15) ?
    N2 N3 C31 C36 . . . . 42.21(18) ?
    N2 N3 C31 C32 . . . . -134.71(14) ?
    N2 N3 C4 C41 . . . . -169.29(13) ?
    N2 N3 C4 C5 . . . . 0.77(17) ?
    N2 O1 C5 O5 . . . . -177.26(13) ?
    N2 O1 C5 C4 . . . . 4.09(15) ?
    C31 N3 N2 O1 . . . . 176.15(11) ?
    C31 N3 C4 C41 . . . . 17.3(2) ?
    C31 N3 C4 C5 . . . . -172.67(13) ?
    C31 C36 C35 C34 . . . . -0.5(2) ?
    C31 C32 C33 C34 . . . . -1.0(2) ?
    C4 N3 N2 O1 . . . . 1.77(16) ?
    C4 N3 C31 C36 . . . . -144.40(15) ?
    C4 N3 C31 C32 . . . . 38.7(2) ?
    C36 C31 C32 C33 . . . . 1.0(2) ?
    C32 C31 C36 C35 . . . . -0.2(2) ?
    C32 C33 C34 C35 . . . . 0.3(2) ?
    C33 C34 C35 C36 . . . . 0.5(2) ?
    C41 C4 C5 O5 . . . . -11.4(3) ?
    C41 C4 C5 O1 . . . . 166.87(13) ?
    C5 O1 N2 N3 . . . . -3.68(15) ?
    C5 C4 C41 O41 . . . . -152.03(15) ?
    C5 C4 C41 C42 . . . . 29.4(2) ?
    C43 C42 C41 O41 . . . . 16.5(2) ?
    C43 C42 C41 C4 . . . . -164.94(13) ?
loop_
    _geom_hbond_atom_site_label_D
    _geom_hbond_atom_site_label_H
    _geom_hbond_atom_site_label_A
    _geom_hbond_site_symmetry_D
    _geom_hbond_site_symmetry_H
    _geom_hbond_site_symmetry_A
    _geom_hbond_distance_DH
    _geom_hbond_distance_HA
    _geom_hbond_distance_DA
    _geom_hbond_angle_DHA
    _geom_hbond_publ_flag
    C35 H35 O41 . . 2_756 0.95 2.52 3.346(2) 146 yes
    C42 H42 O5 . . . 1.00 2.43 3.1486(19) 128 yes
_shelx_res_file
;
TITL publish in P-1 #2
CELL 0.71073 7.5388 7.8094 10.247 89.1333 77.2754 72.6502
ZERR 2 0.0008 0.0008 0.0011 0.0014 0.0014 0.0013
LATT 1
SFAC C H Br N O
UNIT 22 18 2 4 6
L.S. 4
PLAN  20
TEMP -100.15
REM reset to P-1 #2
BOND $H
MORE -1
CONF
fmap 2
acta 52
REM <HKL>F:/LeannaHarrison2/11DAG13a/11mz287_0m.hkl</HKL>
WGHT    0.047000    0.071000
FVAR       0.82639
BR1   3    0.086567    0.410543    0.799583    11.00000    0.01601    0.02299 =
         0.02065    0.00083   -0.00565   -0.00160
O5    5    0.374470    0.664704    0.947372    11.00000    0.02535    0.01591 =
         0.01840   -0.00309   -0.00195   -0.00252
O41   5    0.551287    0.114641    0.772202    11.00000    0.01910    0.01330 =
         0.02006   -0.00036   -0.00030   -0.00185
N3    4    0.662055    0.425369    0.661824    11.00000    0.01303    0.01458 =
         0.01517    0.00086   -0.00423   -0.00423
O1    5    0.614115    0.671631    0.769726    11.00000    0.02042    0.01596 =
         0.02010   -0.00133   -0.00397   -0.00692
N2    4    0.717054    0.569460    0.655045    11.00000    0.01757    0.01680 =
         0.01880    0.00041   -0.00394   -0.00678
C31   1    0.743111    0.300107    0.546028    11.00000    0.01612    0.01416 =
         0.01309    0.00155   -0.00322   -0.00376
C4    1    0.523606    0.423216    0.772026    11.00000    0.01425    0.01417 =
         0.01339    0.00031   -0.00149   -0.00376
C36   1    0.935731    0.265017    0.488004    11.00000    0.01625    0.01627 =
         0.01667    0.00298   -0.00325   -0.00599
AFIX  43
H36   2    1.012938    0.317348    0.525870    11.00000   -1.20000
AFIX   0
C32   1    0.625276    0.227021    0.493678    11.00000    0.01629    0.01891 =
         0.01653    0.00212   -0.00507   -0.00526
AFIX  43
H32   2    0.493344    0.254789    0.534603    11.00000   -1.20000
AFIX   0
C33   1    0.705704    0.111717    0.379384    11.00000    0.02406    0.01913 =
         0.01715    0.00117   -0.00825   -0.00758
AFIX  43
H33   2    0.628746    0.058253    0.342225    11.00000   -1.20000
AFIX   0
C42   1    0.268804    0.309337    0.914546    11.00000    0.01591    0.01577 =
         0.01311   -0.00015   -0.00247   -0.00350
AFIX  13
H42   2    0.259678    0.403674    0.982744    11.00000   -1.20000
AFIX   0
C41   1    0.459628    0.267520    0.815168    11.00000    0.01586    0.01435 =
         0.01241    0.00129   -0.00390   -0.00379
C5    1    0.482439    0.589945    0.845333    11.00000    0.01856    0.01442 =
         0.01684    0.00175   -0.00594   -0.00433
C34   1    0.899020    0.074821    0.319580    11.00000    0.02629    0.01696 =
         0.01534    0.00007   -0.00210   -0.00544
AFIX  43
H34   2    0.953099   -0.003456    0.241500    11.00000   -1.20000
AFIX   0
C35   1    1.013040    0.151564    0.373236    11.00000    0.01855    0.01702 =
         0.01750    0.00255   -0.00019   -0.00434
AFIX  43
H35   2    1.144374    0.126428    0.331344    11.00000   -1.20000
AFIX   0
C43   1    0.228669    0.148652    0.984655    11.00000    0.02308    0.02058 =
         0.01678    0.00243   -0.00034   -0.00779
AFIX 137
H43A  2    0.095570    0.182482    1.034942    11.00000   -1.50000
H43B  2    0.313328    0.107951    1.046458    11.00000   -1.50000
H43C  2    0.251095    0.051365    0.918010    11.00000   -1.50000
AFIX   0
HKLF 4
REM  publish in P-1 #2
REM R1 =  0.0249 for    3091 Fo > 4sig(Fo)  and  0.0273 for all    3313 data
REM    155 parameters refined using      0 restraints
END
WGHT      0.0416      0.1344
REM Highest difference peak  0.833,  deepest hole -0.239,  1-sigma level  0.083
Q1    1   0.0971  0.3924  0.7237  11.00000  0.05    0.83
Q2    1   0.0690  0.5140  0.7853  11.00000  0.05    0.79
Q3    1   0.1035  0.3098  0.8202  11.00000  0.05    0.77
Q4    1   0.0850  0.4206  0.8792  11.00000  0.05    0.76
Q5    1   0.4990  0.3428  0.7944  11.00000  0.05    0.50
Q6    1   0.9598  0.2230  0.4203  11.00000  0.05    0.47
Q7    1   0.6979  0.2644  0.5086  11.00000  0.05    0.47
Q8    1   0.6750  0.1578  0.4409  11.00000  0.05    0.45
Q9    1   0.2549  0.2184  0.9409  11.00000  0.05    0.44
Q10   1   0.9478  0.1218  0.3484  11.00000  0.05    0.44
Q11   1   0.4923  0.5020  0.8080  11.00000  0.05    0.43
Q12   1   0.0022  0.4061  0.7783  11.00000  0.05    0.43
Q13   1   0.8283  0.2906  0.5119  11.00000  0.05    0.41
Q14   1   0.3581  0.2930  0.8691  11.00000  0.05    0.40
Q15   1   0.5922  0.4172  0.7201  11.00000  0.05    0.39
Q16   1   0.4904  0.1925  0.7761  11.00000  0.05    0.38
Q17   1   0.8065  0.0941  0.3564  11.00000  0.05    0.36
Q18   1   0.7026  0.3606  0.5977  11.00000  0.05    0.36
Q19   1   0.4428  0.6211  0.9129  11.00000  0.05    0.34
Q20   1   0.7055  0.6139  0.5994  11.00000  0.05    0.28
REM The information below was added by Olex2.
REM
REM R1 = 0.0249 for 3091 Fo > 4sig(Fo) and 0.0273 for all 8816 data
REM n/a parameters refined using n/a restraints
REM Highest difference peak 0.83, deepest hole -0.24
REM Mean Shift 0, Max Shift -0.001.
REM +++ Tabular Listing of Refinement Information +++
REM R1_all = 0.0273
REM R1_gt = 0.0249
REM wR_ref = 0.0684
REM GOOF = 1.057
REM Shift_max = -0.001
REM Shift_mean = 0
REM Reflections_all = 8816
REM Reflections_gt = 3091
REM Parameters = n/a
REM Hole = -0.24
REM Peak = 0.83
REM Flack = n/a
;
_shelxl_version_number        2.014
_iucr_refine_instructions_details
;
TITL publish in P-1 #2
CELL 0.71073 7.5388 7.8094 10.247 89.1333 77.2754 72.6502
ZERR 2 0.0008 0.0008 0.0011 0.0014 0.0014 0.0013
LATT 1 sydnone ,
SFAC C H Br N O
UNIT 22 18 2 4 6
L.S. 4
PLAN  20
TEMP -100.15
REM reset to P-1 #2
BOND $H
MORE -1
CONF
fmap 2
acta 52
REM <HKL>F:/LeannaHarrison2/11DAG13a/11mz287_0m.hkl</HKL>
WGHT    0.047000    0.071000
FVAR       0.82639
BR1   3    0.086567    0.410543    0.799583    11.00000    0.01601    0.02299 =
         0.02065    0.00083   -0.00565   -0.00160
O5    5    0.374470    0.664704    0.947372    11.00000    0.02535    0.01591 =
         0.01840   -0.00309   -0.00195   -0.00252
O41   5    0.551287    0.114641    0.772202    11.00000    0.01910    0.01330 =
         0.02006   -0.00036   -0.00030   -0.00185
N3    4    0.662055    0.425369    0.661824    11.00000    0.01303    0.01458 =
         0.01517    0.00086   -0.00423   -0.00423
O1    5    0.614115    0.671631    0.769726    11.00000    0.02042    0.01596 =
         0.02010   -0.00133   -0.00397   -0.00692
N2    4    0.717054    0.569460    0.655045    11.00000    0.01757    0.01680 =
         0.01880    0.00041   -0.00394   -0.00678
C31   1    0.743111    0.300107    0.546028    11.00000    0.01612    0.01416 =
         0.01309    0.00155   -0.00322   -0.00376
C4    1    0.523606    0.423216    0.772026    11.00000    0.01425    0.01417 =
         0.01339    0.00031   -0.00149   -0.00376
C36   1    0.935731    0.265017    0.488004    11.00000    0.01625    0.01627 =
         0.01667    0.00298   -0.00325   -0.00599
AFIX  43
H36   2    1.012938    0.317348    0.525870    11.00000   -1.20000
AFIX   0
C32   1    0.625276    0.227021    0.493678    11.00000    0.01629    0.01891 =
         0.01653    0.00212   -0.00507   -0.00526
AFIX  43
H32   2    0.493344    0.254789    0.534603    11.00000   -1.20000
AFIX   0
C33   1    0.705704    0.111717    0.379384    11.00000    0.02406    0.01913 =
         0.01715    0.00117   -0.00825   -0.00758
AFIX  43
H33   2    0.628746    0.058253    0.342225    11.00000   -1.20000
AFIX   0
C42   1    0.268804    0.309337    0.914546    11.00000    0.01591    0.01577 =
         0.01311   -0.00015   -0.00247   -0.00350
AFIX  13
H42   2    0.259678    0.403674    0.982744    11.00000   -1.20000
AFIX   0
C41   1    0.459628    0.267520    0.815168    11.00000    0.01586    0.01435 =
         0.01241    0.00129   -0.00390   -0.00379
C5    1    0.482439    0.589945    0.845333    11.00000    0.01856    0.01442 =
         0.01684    0.00175   -0.00594   -0.00433
C34   1    0.899020    0.074821    0.319580    11.00000    0.02629    0.01696 =
         0.01534    0.00007   -0.00210   -0.00544
AFIX  43
H34   2    0.953099   -0.003456    0.241500    11.00000   -1.20000
AFIX   0
C35   1    1.013040    0.151564    0.373236    11.00000    0.01855    0.01702 =
         0.01750    0.00255   -0.00019   -0.00434
AFIX  43
H35   2    1.144374    0.126428    0.331344    11.00000   -1.20000
AFIX   0
C43   1    0.228669    0.148652    0.984655    11.00000    0.02308    0.02058 =
         0.01678    0.00243   -0.00034   -0.00779
AFIX 137
H43A  2    0.095570    0.182482    1.034942    11.00000   -1.50000
H43B  2    0.313328    0.107951    1.046458    11.00000   -1.50000
H43C  2    0.251095    0.051365    0.918010    11.00000   -1.50000
AFIX   0
HKLF 4
REM  publish in P-1 #2
REM R1 =  0.0249 for    3091 Fo > 4sig(Fo)  and  0.0273 for all    3313 data
REM    155 parameters refined using      0 restraints
END
WGHT      0.0416      0.1344
REM Highest difference peak  0.833,  deepest hole -0.239,  1-sigma level  0.083
Q1    1   0.0971  0.3924  0.7237  11.00000  0.05    0.83
Q2    1   0.0690  0.5140  0.7853  11.00000  0.05    0.79
Q3    1   0.1035  0.3098  0.8202  11.00000  0.05    0.77
Q4    1   0.0850  0.4206  0.8792  11.00000  0.05    0.76
Q5    1   0.4990  0.3428  0.7944  11.00000  0.05    0.50
Q6    1   0.9598  0.2230  0.4203  11.00000  0.05    0.47
Q7    1   0.6979  0.2644  0.5086  11.00000  0.05    0.47
Q8    1   0.6750  0.1578  0.4409  11.00000  0.05    0.45
Q9    1   0.2549  0.2184  0.9409  11.00000  0.05    0.44
Q10   1   0.9478  0.1218  0.3484  11.00000  0.05    0.44
Q11   1   0.4923  0.5020  0.8080  11.00000  0.05    0.43
Q12   1   0.0022  0.4061  0.7783  11.00000  0.05    0.43
Q13   1   0.8283  0.2906  0.5119  11.00000  0.05    0.41
Q14   1   0.3581  0.2930  0.8691  11.00000  0.05    0.40
Q15   1   0.5922  0.4172  0.7201  11.00000  0.05    0.39
Q16   1   0.4904  0.1925  0.7761  11.00000  0.05    0.38
Q17   1   0.8065  0.0941  0.3564  11.00000  0.05    0.36
Q18   1   0.7026  0.3606  0.5977  11.00000  0.05    0.36
Q19   1   0.4428  0.6211  0.9129  11.00000  0.05    0.34
Q20   1   0.7055  0.6139  0.5994  11.00000  0.05    0.28
REM The information below was added by Olex2.
REM
REM R1 = 0.0249 for 3091 Fo > 4sig(Fo) and 0.0273 for all 8816 data
REM n/a parameters refined using n/a restraints
REM Highest difference peak 0.83, deepest hole -0.24
REM Mean Shift 0, Max Shift -0.001.
REM +++ Tabular Listing of Refinement Information +++
REM R1_all = 0.0273
REM R1_gt = 0.0249
REM wR_ref = 0.0684
REM GOOF = 1.057
REM Shift_max = -0.001
REM Shift_mean = 0
REM Reflections_all = 8816
REM Reflections_gt = 3091
REM Parameters = n/a
REM Hole = -0.24
REM Peak = 0.83
REM Flack = n/a
;
