# Supplementary material for: Crystal structure of 4-(2-bromo­prop­ion­yl)-3-phenyl­sydnone
Source: Acta Crystallogr Sect E Struct Rep Online. 2014 Oct 18;70(Pt 11):o1165–6. doi: 10.1107/S1600536814022260 (PMC4257336; doi:10.1107/S1600536814022260)
Supplement: Supplementary file 2 [file e-70-o1165-Isup2.hkl]

#
# h,k,l, Fc-squared, Fo-squared, sigma(Fo-squared), status flag
#
data_I
_shelx_title ' publish in P-1 #  2 '
_shelx_refln_list_code          4
_shelx_F_calc_maximum      120.35
_exptl_crystal_F_000       296.00
_reflns_d_resolution_high  0.6842

loop_
 _space_group_symop_operation_xyz
 'x, y, z'
 '-x, -y, -z'

_cell_length_a     7.5388
_cell_length_b     7.8094
_cell_length_c    10.2470
_cell_angle_alpha  89.133
_cell_angle_beta   77.275
_cell_angle_gamma  72.650

_shelx_F_squared_multiplier     1.000

loop_
 _refln_index_h
 _refln_index_k
 _refln_index_l
 _refln_F_squared_calc
 _refln_F_squared_meas
 _refln_F_squared_sigma
 _refln_observed_status
   1   0   0         17.44         22.89         0.58 o
   2   0   0       1129.38       1416.05        17.03 o
   3   0   0        314.67        383.10         5.88 o
   4   0   0        217.33        227.17         4.95 o
   5   0   0       1702.51       1902.76        24.18 o
   6   0   0       1291.16       1313.44        15.16 o
   7   0   0        549.90        609.14        10.89 o
   8   0   0          1.31          2.21         2.00 o
   9   0   0          0.28          1.61         2.64 o
  10   0   0         56.29         71.38         3.86 o
  -9   1   0         39.81         47.21         4.02 o
  -8   1   0         12.49         13.94         3.07 o
  -7   1   0        146.46        140.49         3.46 o
  -6   1   0        295.08        300.48         5.80 o
  -5   1   0       1880.31       1964.41        21.68 o
  -4   1   0       1027.57       1019.45        11.64 o
  -3   1   0         30.37         32.18         2.25 o
  -2   1   0        401.85        474.32         7.88 o
  -1   1   0          5.37         10.83         1.02 o
   0   1   0       5331.14       5418.70       114.71 o
   1   1   0        267.01        301.43         4.04 o
   2   1   0       3092.35       3552.14        40.23 o
   3   1   0        184.92        175.88         2.61 o
   4   1   0         62.34         83.04         1.81 o
   5   1   0        499.06        545.89         6.86 o
   6   1   0        610.14        652.04        15.15 o
   7   1   0       1116.15       1187.09        16.55 o
   8   1   0         81.83         86.25         3.64 o
   9   1   0        187.53        191.24         5.29 o
  10   1   0         20.51         26.04         5.14 o
  -8   2   0         15.26         22.96         2.62 o
  -7   2   0        113.67        112.66         4.01 o
  -6   2   0         61.50         61.20         2.91 o
  -5   2   0       1521.43       1530.04        15.35 o
  -4   2   0       1268.50       1321.63        13.59 o
  -3   2   0       2613.33       2795.28        26.49 o
  -2   2   0        725.39        751.17         8.52 o
  -1   2   0         65.68         89.22         3.16 o
   0   2   0          5.72          9.32         0.74 o
   1   2   0       3426.45       3768.34        42.46 o
   2   2   0       1947.51       2079.14        35.40 o
   3   2   0       1478.27       1421.47        22.58 o
   4   2   0        620.85        657.50         9.12 o
   5   2   0         76.59         77.01         2.20 o
   6   2   0        411.06        413.61         7.03 o
   7   2   0        691.03        688.28        10.61 o
   8   2   0        354.94        388.41        11.32 o
   9   2   0        297.54        297.72         6.75 o
  10   2   0         26.66         21.67         2.77 o
  -8   3   0         25.19         27.83         4.83 o
  -7   3   0        678.60        685.22        13.41 o
  -6   3   0          1.15          0.90         2.30 o
  -5   3   0         58.48         54.98         2.69 o
  -4   3   0        640.69        628.13         7.02 o
  -3   3   0        958.24        923.96         9.52 o
  -2   3   0       2297.82       2394.21        22.86 o
  -1   3   0        231.29        232.29         3.36 o
   0   3   0        274.80        296.38         6.61 o
   1   3   0       1011.77       1073.87        11.88 o
   2   3   0       3551.83       3790.33        41.41 o
   3   3   0        354.82        349.45         6.49 o
   4   3   0       3653.18       3639.66        44.95 o
   5   3   0        175.16        162.50         5.01 o
   6   3   0        507.86        508.61         8.23 o
   7   3   0        443.26        436.56         7.70 o
   8   3   0        182.03        185.31         5.63 o
   9   3   0        168.59        166.73         5.08 o
  10   3   0        111.81        115.77         4.72 o
  -8   4   0         95.11        110.44         8.08 o
  -7   4   0        412.59        429.74        14.24 o
  -6   4   0        161.77        160.01         4.75 o
  -5   4   0          5.97          4.56         1.90 o
  -4   4   0        306.38        304.65         5.83 o
  -3   4   0        460.21        423.24         5.15 o
  -2   4   0       2347.71       2383.84        25.93 o
  -1   4   0       1151.83       1146.90        13.07 o
   0   4   0       2535.46       2631.57        28.30 o
   1   4   0        162.65        178.17         3.41 o
   2   4   0       1189.68       1312.74        20.47 o
   3   4   0        547.70        483.01         6.81 o
   4   4   0       1592.81       1575.74        20.60 o
   5   4   0       1216.72       1195.31        16.27 o
   6   4   0        107.24        107.54         5.94 o
   7   4   0         98.93         94.92         3.90 o
   8   4   0         65.56         61.41         3.30 o
   9   4   0        516.95        526.46         9.69 o
  10   4   0        209.68        223.68         6.17 o
  -7   5   0        341.47        339.34        12.89 o
  -6   5   0        258.39        283.92        11.61 o
  -5   5   0        280.32        284.29         6.20 o
  -4   5   0        123.47        118.61         3.96 o
  -3   5   0          3.14          2.09         1.62 o
  -2   5   0        507.65        494.46         7.80 o
  -1   5   0        809.11        773.23         9.50 o
   0   5   0        402.00        392.47         5.48 o
   1   5   0        936.99        911.62        10.76 o
   2   5   0        253.33        259.62         5.71 o
   3   5   0         83.17         66.11         2.61 o
   4   5   0        423.47        415.24         6.93 o
   5   5   0       1064.88       1022.48        14.46 o
   6   5   0          9.53          8.67         1.83 o
   7   5   0        457.87        435.28         9.30 o
   8   5   0         11.97         10.45         2.27 o
   9   5   0        116.89        120.05         5.79 o
  10   5   0        206.59        221.11         6.17 o
  -6   6   0         96.76        102.57         8.12 o
  -5   6   0       1124.51       1146.04        29.72 o
  -4   6   0        189.82        186.72         5.02 o
  -3   6   0        205.23        199.66         5.02 o
  -2   6   0        188.71        181.36         4.51 o
  -1   6   0        243.59        241.29         5.26 o
   0   6   0       1550.19       1586.59        21.20 o
   1   6   0        465.00        473.37         6.49 o
   2   6   0        802.70        780.70         9.65 o
   3   6   0         13.12         11.40         1.11 o
   4   6   0         19.21         24.04         3.20 o
   5   6   0       1392.87       1302.41        18.10 o
   6   6   0        485.40        480.07         8.60 o
   7   6   0        268.96        249.19         5.81 o
   8   6   0        320.19        313.14         7.02 o
   9   6   0          3.63          3.62         2.40 o
  10   6   0         27.25         39.31         6.86 o
  -5   7   0        251.71        273.69        11.68 o
  -4   7   0         12.30         16.29         3.39 o
  -3   7   0        175.75        172.65         5.01 o
  -2   7   0         98.51        104.91         3.88 o
  -1   7   0         73.66         76.77         4.15 o
   0   7   0       1170.37       1162.45        16.28 o
   1   7   0        185.32        185.31         3.87 o
   2   7   0        766.14        724.19         9.35 o
   3   7   0        125.07        126.17         4.63 o
   4   7   0        521.77        493.39         8.64 o
   5   7   0        419.99        384.31         7.41 o
   6   7   0        118.84        127.34         8.06 o
   7   7   0        232.50        215.19         6.91 o
   8   7   0        271.76        277.01         6.77 o
   9   7   0         25.57         26.83         3.04 o
  -4   8   0        166.37        169.52         9.37 o
  -3   8   0        186.45        206.57        10.22 o
  -2   8   0        336.76        338.14         8.20 o
  -1   8   0        151.40        148.71         4.58 o
   0   8   0        114.28        107.58         4.00 o
   1   8   0        285.88        289.31         6.01 o
   2   8   0        114.62        113.15         3.91 o
   3   8   0        585.07        564.63        10.75 o
   4   8   0        120.22        122.77         4.30 o
   5   8   0          1.01          1.54         2.11 o
   6   8   0         38.48         38.60         3.31 o
   7   8   0        181.55        185.79         5.58 o
   8   8   0         17.21         14.01         2.85 o
   9   8   0        170.02        199.19        11.97 o
  -2   9   0        284.36        303.69        11.97 o
  -1   9   0        384.55        401.75         8.02 o
   0   9   0          3.25          1.48         2.17 o
   1   9   0         85.71         87.62         3.80 o
   2   9   0         44.19         46.61         5.16 o
   3   9   0        449.86        432.04        28.67 o
   4   9   0        129.27        134.96         6.02 o
   5   9   0        105.34        103.58         4.44 o
   6   9   0         30.59         31.53         3.26 o
   7   9   0         30.14         35.07         3.46 o
   8   9   0          6.64          6.38         5.90 o
  -1  10   0         60.61         66.12         6.30 o
   0  10   0         99.34        126.39         7.84 o
   1  10   0          2.30          3.82         3.00 o
   3  10   0         71.91         69.62         6.42 o
   4  10   0        183.21        192.23        12.19 o
   5  10   0        328.76        341.41         7.80 o
   6  10   0        118.76        116.65         5.04 o
   7  10   0         68.93         60.00         8.12 o
   1  11   0          2.64          7.26         2.64 o
   2  11   0         14.12         18.80         3.60 o
   3  11   0         25.21         27.83         5.08 o
   4  11   0          8.04          1.90         5.08 o
  -4 -11   1         39.42         54.90         5.75 o
  -3 -11   1        104.25        100.72        14.38 o
  -2 -11   1        136.01        151.65         8.32 o
  -6 -10   1         18.40         14.92         3.13 o
  -5 -10   1         17.08         16.97         3.00 o
  -4 -10   1         99.96        110.60         5.71 o
  -3 -10   1         16.82         15.46         4.16 o
  -2 -10   1         61.38         63.06         4.57 o
  -1 -10   1        128.88        146.41         8.27 o
   1 -10   1         13.69         15.88         4.51 o
  -8  -9   1         76.82         85.17         8.80 o
  -7  -9   1        192.75        200.27         8.83 o
  -6  -9   1        199.22        194.29         5.85 o
  -5  -9   1          3.26          5.69         2.48 o
  -4  -9   1          1.67          1.35         2.24 o
  -3  -9   1        296.32        335.73         8.64 o
  -2  -9   1        143.93        138.40         9.10 o
  -1  -9   1        660.07        668.40        20.16 o
   0  -9   1        163.04        175.33         5.03 o
   1  -9   1         18.77         24.68         4.61 o
   2  -9   1         10.68          7.10         4.47 o
   3  -9   1         57.05         71.29         6.86 o
  -8  -8   1         41.70         44.90         3.64 o
  -7  -8   1        229.96        224.24         6.26 o
  -6  -8   1        215.09        212.10        10.82 o
  -5  -8   1        197.03        187.76         5.20 o
  -4  -8   1        202.75        219.86         5.52 o
  -3  -8   1          0.62          0.69         2.28 o
  -2  -8   1         33.94         37.65         3.24 o
  -1  -8   1        529.13        542.23         7.84 o
   0  -8   1        679.40        672.21        10.72 o
   1  -8   1         39.73         40.08         2.85 o
   2  -8   1        120.00        124.24         7.16 o
   3  -8   1         11.33         10.28         4.69 o
   4  -8   1        249.77        254.09        11.80 o
  -9  -7   1         95.88         88.52         4.52 o
  -8  -7   1          2.53          1.95         2.38 o
  -7  -7   1         50.22         48.95         3.59 o
  -6  -7   1        262.25        248.72         5.96 o
  -5  -7   1        322.56        290.75        10.30 o
  -4  -7   1        263.78        264.27         6.92 o
  -3  -7   1        163.33        152.73         5.10 o
  -2  -7   1         26.25         25.65         1.90 o
  -1  -7   1        115.61        125.91         4.71 o
   0  -7   1        707.40        678.56         9.03 o
   1  -7   1         68.55         74.38         3.58 o
   2  -7   1        805.77        791.47        12.09 o
   3  -7   1         27.21         28.70         3.02 o
   4  -7   1        137.24        135.55         8.69 o
   5  -7   1          9.59          5.83         4.66 o
  -9  -6   1        151.11        150.23         5.19 o
  -8  -6   1         96.95         97.07         4.11 o
  -7  -6   1        180.24        164.13         4.88 o
  -6  -6   1          8.16         10.57         2.07 o
  -5  -6   1        648.05        623.17        16.39 o
  -4  -6   1        411.27        392.74         7.13 o
  -3  -6   1        805.43        779.24        16.03 o
  -2  -6   1        304.37        309.96         5.35 o
  -1  -6   1         20.36         20.60         1.52 o
   0  -6   1         21.50         23.16         1.72 o
   1  -6   1       1577.35       1604.85        18.41 o
   2  -6   1       1129.78       1143.88        15.92 o
   3  -6   1        362.76        369.52         6.93 o
   4  -6   1        205.47        194.73         8.39 o
   5  -6   1         21.30         17.00         4.90 o
   6  -6   1         39.64         31.50         5.77 o
 -10  -5   1        124.74        128.59         6.14 o
  -9  -5   1        119.70        106.20         4.47 o
  -8  -5   1        184.62        177.88         5.48 o
  -7  -5   1        255.70        248.71         5.75 o
  -6  -5   1        243.45        231.76         5.85 o
  -5  -5   1        390.04        372.55         7.23 o
  -4  -5   1         85.28         78.72         3.29 o
  -3  -5   1       4984.89       5062.62        79.72 o
  -2  -5   1        825.12        836.42        11.25 o
  -1  -5   1          5.83         10.48         1.67 o
   0  -5   1        110.19        110.61         4.06 o
   1  -5   1        724.84        730.72         9.07 o
   2  -5   1        393.67        393.61         5.69 o
   3  -5   1       1441.09       1383.38        27.87 o
   4  -5   1        581.03        570.42         9.20 o
   5  -5   1          2.02          1.48         2.20 o
   6  -5   1          0.13          3.00         4.23 o
   7  -5   1         70.43         67.41         7.13 o
 -10  -4   1         12.85         13.32         2.65 o
  -9  -4   1        108.17        107.65         4.58 o
  -8  -4   1        526.66        510.00         9.13 o
  -7  -4   1        665.13        653.66        10.52 o
  -6  -4   1         10.09         11.91         1.82 o
  -5  -4   1        660.32        641.35        11.64 o
  -4  -4   1          4.46          5.56         1.32 o
  -3  -4   1       1240.59       1221.50        20.70 o
  -2  -4   1       2045.26       2091.23        25.77 o
  -1  -4   1        918.87        889.37        10.26 o
   0  -4   1        315.76        329.40         9.28 o
   1  -4   1         86.77         89.73         2.18 o
   2  -4   1        277.02        292.10         4.91 o
   3  -4   1        583.29        563.31         6.50 o
   4  -4   1       1920.37       1891.83        22.04 o
   5  -4   1         87.30         84.73         3.43 o
   6  -4   1        211.18        217.08         6.32 o
   7  -4   1         30.86         27.37         5.13 o
   8  -4   1         95.15        105.15         8.03 o
 -10  -3   1         22.43         22.19         2.81 o
  -9  -3   1          2.09          1.37         2.30 o
  -8  -3   1        569.88        556.33         9.59 o
  -7  -3   1        635.10        609.49         9.86 o
  -6  -3   1       1242.57       1185.32        16.37 o
  -5  -3   1        389.41        388.97         6.52 o
  -4  -3   1         17.32         19.61         1.50 o
  -3  -3   1         20.75         25.44         1.42 o
  -2  -3   1       2302.44       2437.81        38.82 o
  -1  -3   1       2294.88       2307.26        28.90 o
   0  -3   1        592.11        626.24         7.38 o
   1  -3   1        950.67        982.48        11.08 o
   2  -3   1          1.57          0.72         0.84 o
   3  -3   1        709.31        744.13         8.36 o
   4  -3   1        851.03        817.76         8.76 o
   5  -3   1        616.98        612.88         7.12 o
   6  -3   1        329.53        352.07         6.64 o
   7  -3   1        411.91        390.08        13.06 o
   8  -3   1          0.14          0.38         3.58 o
 -10  -2   1         99.56        107.18         5.51 o
  -9  -2   1         86.22         88.63         5.07 o
  -8  -2   1         14.74         17.48         3.58 o
  -7  -2   1        180.16        171.34         6.24 o
  -6  -2   1       1104.97       1085.02        15.06 o
  -5  -2   1       1085.11       1098.40        14.44 o
  -4  -2   1        473.73        460.14         5.69 o
  -3  -2   1         91.51         96.64         1.65 o
  -2  -2   1        441.73        509.24        18.37 o
  -1  -2   1       5224.61       5621.81        66.89 o
   0  -2   1       3707.94       4075.56        42.77 o
   1  -2   1       8303.35       8667.15       104.11 o
   2  -2   1       1251.38       1338.77        16.09 o
   3  -2   1        200.17        216.02         2.89 o
   4  -2   1        151.58        154.01         2.57 o
   5  -2   1       1552.15       1573.53        15.75 o
   6  -2   1        348.26        346.21         4.75 o
   7  -2   1        984.22        979.35        14.23 o
   8  -2   1         61.89         74.92         6.08 o
 -10  -1   1         43.02         41.13         3.68 o
  -9  -1   1        234.60        257.19        18.13 o
  -8  -1   1         15.40         23.18         2.49 o
  -7  -1   1        125.06        125.01         3.89 o
  -6  -1   1        414.71        429.88         5.94 o
  -5  -1   1       1335.91       1466.10        24.77 o
  -4  -1   1        146.23        121.56         2.28 o
  -3  -1   1       4152.95       4686.40        86.30 o
  -2  -1   1         16.32         27.26         0.91 o
  -1  -1   1       3834.78       4207.66        67.61 o
   0  -1   1       2718.15       2933.34        35.21 o
   1  -1   1        398.17        443.73         4.98 o
   2  -1   1       5233.28       5642.36        62.34 o
   3  -1   1        712.20        736.91        13.27 o
   4  -1   1         82.66         97.89         2.17 o
   5  -1   1        583.35        608.50         7.65 o
   6  -1   1        555.44        586.69         7.74 o
   7  -1   1        330.59        359.02         5.68 o
   8  -1   1        374.94        377.30         8.61 o
 -10   0   1        168.14        190.73        10.95 o
  -9   0   1        403.12        439.69        10.85 o
  -8   0   1        393.36        455.51        17.16 o
  -7   0   1         85.54         87.63         3.45 o
  -6   0   1         20.97         28.62         1.69 o
  -5   0   1        372.41        401.58         5.48 o
  -4   0   1       1869.24       2062.63        22.38 o
  -3   0   1       3665.58       4310.62        51.68 o
  -2   0   1       4347.47       5019.59       107.26 o
  -1   0   1        984.70       1178.86        12.56 o
   0   0   1         30.08         38.77         1.15 o
   1   0   1         82.41        114.03         3.85 o
   2   0   1       6863.54       7429.68       107.94 o
   3   0   1        455.50        468.41         6.34 o
   4   0   1       1063.00       1177.98        13.17 o
   5   0   1        112.86        135.50         2.83 o
   6   0   1        284.91        314.74         4.83 o
   7   0   1        785.05        828.16        21.85 o
   8   0   1        479.41        473.24         8.35 o
   9   0   1        277.49        270.02         7.36 o
  -9   1   1         46.18         45.88         4.33 o
  -8   1   1        691.50        704.84        14.44 o
  -7   1   1        415.42        421.05         7.52 o
  -6   1   1        151.18        150.18         3.28 o
  -5   1   1        199.86        190.80         4.45 o
  -4   1   1       1117.68       1217.18        15.94 o
  -3   1   1        639.08        625.35         7.37 o
  -2   1   1       2532.28       2854.68        49.07 o
  -1   1   1       1665.95       1923.76        20.31 o
   0   1   1          5.58          7.45         1.17 o
   1   1   1       1754.45       2056.26        57.62 o
   2   1   1       4274.75       4805.15        68.30 o
   3   1   1       4054.31       4510.28        49.29 o
   4   1   1        306.92        337.45         6.78 o
   5   1   1       2192.71       2384.81        25.83 o
   6   1   1         50.57         48.70         1.93 o
   7   1   1        189.30        192.15         4.49 o
   8   1   1        146.10        152.24         4.47 o
   9   1   1        546.86        529.72         9.32 o
  -9   2   1         17.77         27.92         3.99 o
  -8   2   1        161.17        164.32         6.52 o
  -7   2   1        506.38        532.09         9.12 o
  -6   2   1        154.80        161.28         4.39 o
  -5   2   1        429.47        431.48         7.22 o
  -4   2   1         79.27         74.32         2.58 o
  -3   2   1       1189.22       1196.82        14.62 o
  -2   2   1       2006.07       2110.86        20.00 o
  -1   2   1       2496.35       2636.81        48.16 o
   0   2   1       1562.10       1668.32        17.78 o
   1   2   1       3002.00       3389.06        65.60 o
   2   2   1       3037.66       3381.83        70.70 o
   3   2   1       1008.18       1112.19        38.48 o
   4   2   1       1919.21       1978.97        25.33 o
   5   2   1       2087.01       2097.47        26.26 o
   6   2   1        373.59        378.80         6.46 o
   7   2   1         15.62         15.70         1.95 o
   8   2   1         13.61         13.19         2.12 o
   9   2   1        518.49        521.80         9.38 o
  10   2   1        178.28        203.82         5.65 o
  -8   3   1         69.48         74.42         3.85 o
  -7   3   1        522.97        524.94         9.61 o
  -6   3   1        192.36        188.17         6.25 o
  -5   3   1        756.13        739.92        11.80 o
  -4   3   1        479.25        498.63         7.98 o
  -3   3   1         80.95         89.11         2.84 o
  -2   3   1       1283.73       1320.95        12.97 o
  -1   3   1        343.08        291.04         4.83 o
   0   3   1       2880.86       3042.15        33.71 o
   1   3   1        520.42        524.41         6.19 o
   2   3   1        755.55        834.35        10.21 o
   3   3   1        173.87        209.03         6.22 o
   4   3   1       2151.32       2200.86        23.76 o
   5   3   1         68.35         69.71         2.51 o
   6   3   1        683.69        690.00        10.30 o
   7   3   1        212.75        204.46         4.81 o
   8   3   1          9.54          8.60         2.09 o
   9   3   1        179.58        184.50         5.27 o
  10   3   1         19.68         21.24         2.74 o
  -8   4   1          4.61          4.32         4.27 o
  -7   4   1        280.23        291.45         9.25 o
  -6   4   1        245.33        250.57         5.97 o
  -5   4   1        676.94        667.76        10.82 o
  -4   4   1       2402.88       2377.79        30.63 o
  -3   4   1         16.78         15.52         1.76 o
  -2   4   1         38.17         41.24         2.01 o
  -1   4   1        206.84        185.15         3.12 o
   0   4   1       3486.15       3457.88        43.10 o
   1   4   1       1060.06       1039.98        13.36 o
   2   4   1       2861.20       2979.49        31.81 o
   3   4   1         39.64         53.27         1.56 o
   4   4   1        384.65        407.27         6.57 o
   5   4   1         69.45         66.44         2.66 o
   6   4   1       1619.11       1611.81        21.52 o
   7   4   1       2277.00       2166.33        28.50 o
   8   4   1          9.69          6.99         2.14 o
   9   4   1         56.07         54.74         3.40 o
  10   4   1          0.91         -0.75         2.19 o
  -7   5   1          0.01         -3.95         3.95 o
  -6   5   1         18.54         18.18         2.66 o
  -5   5   1        527.81        502.05         8.94 o
  -4   5   1        153.60        151.40         4.41 o
  -3   5   1        284.53        270.68         5.62 o
  -2   5   1         88.12         90.10         3.16 o
  -1   5   1        109.99        122.99         2.67 o
   0   5   1        819.13        830.56        10.01 o
   1   5   1        675.61        632.67         7.86 o
   2   5   1       2346.27       2282.44        29.65 o
   3   5   1        280.31        258.86         7.61 o
   4   5   1          2.31          2.78         1.37 o
   5   5   1          3.89          7.51         1.71 o
   6   5   1        255.33        267.12         5.53 o
   7   5   1        754.01        732.96        11.49 o
   8   5   1        231.82        234.31         5.72 o
   9   5   1        128.63        124.63         4.71 o
  10   5   1          0.32         -0.41         2.20 o
  -6   6   1          0.29         -0.32         4.29 o
  -5   6   1         36.06         37.63         3.05 o
  -4   6   1         63.07         66.64         4.46 o
  -3   6   1       2183.80       2117.70        28.01 o
  -2   6   1        174.05        174.14         4.52 o
  -1   6   1        109.76        110.04         3.52 o
   0   6   1         19.98         26.77         1.67 o
   1   6   1         16.32         16.16         1.63 o
   2   6   1       2174.87       2199.34        28.38 o
   3   6   1        786.12        791.48         9.75 o
   4   6   1        719.44        678.82        10.49 o
   5   6   1          1.53          3.39         1.66 o
   6   6   1         22.12         18.83         2.31 o
   7   6   1        180.48        167.50         4.78 o
   8   6   1        285.72        272.46         8.24 o
   9   6   1         68.46         76.25         4.15 o
  10   6   1        128.41        133.98         6.06 o
  -5   7   1          0.43         -1.49         4.08 o
  -4   7   1         23.59         22.07         2.87 o
  -3   7   1        726.82        726.91        11.77 o
  -2   7   1        649.05        631.38        10.37 o
  -1   7   1        164.02        166.37         4.57 o
   0   7   1        405.32        393.27         7.16 o
   1   7   1          3.01          3.07         1.97 o
   2   7   1         38.32         34.03         2.05 o
   3   7   1        428.61        423.54         7.57 o
   4   7   1        757.69        752.03        11.76 o
   5   7   1         68.64         68.08         3.27 o
   6   7   1        166.91        165.06         4.78 o
   7   7   1         23.58         19.30         2.57 o
   8   7   1         44.69         41.76         3.32 o
   9   7   1        230.74        237.68         6.45 o
  -4   8   1         28.40         28.62         5.36 o
  -3   8   1         50.08         50.49         4.11 o
  -2   8   1        234.80        239.71         6.03 o
  -1   8   1        236.97        226.49         5.63 o
   0   8   1        433.66        442.64         9.23 o
   1   8   1         42.12         42.37         2.91 o
   2   8   1        147.93        140.66         4.10 o
   3   8   1        163.79        157.02         4.59 o
   4   8   1        331.82        334.87         6.94 o
   5   8   1        556.56        524.55         9.49 o
   6   8   1        306.83        301.96         6.88 o
   7   8   1         12.16         15.06         2.62 o
   8   8   1         37.94         41.96         3.47 o
   9   8   1        128.74        123.82        10.14 o
  -2   9   1         20.56         27.60         3.04 o
  -1   9   1         87.90         87.99         4.14 o
   0   9   1        237.27        249.71         6.11 o
   1   9   1        190.18        188.68         5.72 o
   2   9   1          1.76          1.28         3.56 o
   3   9   1        114.75        115.00         7.36 o
   4   9   1        143.07        146.68         5.06 o
   5   9   1         92.16         91.39         6.07 o
   6   9   1        116.41        124.91         4.95 o
   7   9   1         30.50         32.11         3.28 o
   8   9   1         83.94         81.90         5.77 o
  -1  10   1         58.89         59.15         3.66 o
   0  10   1        103.18        119.05         4.72 o
   1  10   1        289.30        291.10        13.12 o
   2  10   1        449.34        468.30        11.36 o
   3  10   1         36.83         39.98         5.67 o
   4  10   1         10.54         12.38         3.64 o
   5  10   1         55.24         63.96         5.07 o
   6  10   1         55.03         60.16         4.13 o
   7  10   1         99.24         93.18         6.08 o
   1  11   1         80.17         99.22         8.79 o
   3  11   1          2.52         10.24         6.06 o
   4  11   1         92.19         95.50         9.66 o
  -4 -11   2         30.37         30.84         3.87 o
  -6 -10   2        309.99        323.88         7.82 o
  -5 -10   2          7.54         12.26         3.40 o
  -4 -10   2         38.13         37.75         4.03 o
  -3 -10   2         14.36         17.37         2.83 o
  -2 -10   2         52.16         52.14         5.23 o
   1 -10   2        155.52        163.11         8.74 o
  -7  -9   2         31.69         34.61         3.49 o
  -6  -9   2        233.09        233.19         7.68 o
  -5  -9   2        150.15        161.32         5.22 o
  -4  -9   2        387.01        393.16        15.95 o
  -3  -9   2          7.42          4.07         2.35 o
  -2  -9   2         49.10         57.58         3.49 o
  -1  -9   2         63.56         71.65         8.37 o
   0  -9   2         51.16         57.62         5.50 o
   1  -9   2        324.78        351.77        12.66 o
   2  -9   2         83.03         92.04         7.55 o
   3  -9   2          7.05         10.51         4.65 o
  -8  -8   2         18.38         11.14         2.93 o
  -7  -8   2         56.13         57.70         3.84 o
  -6  -8   2         12.97         12.19         2.64 o
  -5  -8   2        161.33        170.55         5.23 o
  -4  -8   2        429.29        448.29        10.09 o
  -3  -8   2        111.10        107.64         4.03 o
  -2  -8   2        173.07        176.66         4.98 o
  -1  -8   2         38.89         39.53         2.55 o
   0  -8   2         36.84         41.18         2.35 o
   1  -8   2        373.23        379.41         8.62 o
   2  -8   2        410.04        403.65        13.57 o
   3  -8   2         91.62        112.15         8.12 o
   4  -8   2        273.95        267.39        12.01 o
  -9  -7   2        102.95        106.99         9.18 o
  -8  -7   2        137.14        130.10         5.28 o
  -7  -7   2         93.79         90.73         4.20 o
  -6  -7   2          3.56          3.39         2.10 o
  -5  -7   2         68.22         67.53         3.40 o
  -4  -7   2        770.34        737.07        13.87 o
  -3  -7   2        257.38        267.40        17.43 o
  -2  -7   2       1410.72       1372.69        16.16 o
  -1  -7   2        186.70        171.71        19.27 o
   0  -7   2          9.82          8.73         1.59 o
   1  -7   2        470.11        480.29         7.03 o
   2  -7   2        288.84        284.67         7.07 o
   3  -7   2        310.07        299.43        11.31 o
   4  -7   2        480.46        487.04        16.09 o
   5  -7   2        160.78        179.82        10.08 o
  -9  -6   2         10.05         10.13         2.69 o
  -8  -6   2        341.74        344.51         7.54 o
  -7  -6   2         45.01         41.28         3.07 o
  -6  -6   2        238.59        243.27         5.79 o
  -5  -6   2        341.29        322.04         6.45 o
  -4  -6   2        227.19        196.09         4.67 o
  -3  -6   2        222.08        239.49         8.23 o
  -2  -6   2        344.61        315.89         4.96 o
  -1  -6   2        403.46        409.38         6.67 o
   0  -6   2       1474.85       1467.37        18.38 o
   1  -6   2         15.33         19.90         1.66 o
   2  -6   2          2.02          7.25         3.30 o
   3  -6   2        629.48        625.93        11.98 o
   4  -6   2         41.93         40.41         5.31 o
   5  -6   2        507.02        501.18        16.11 o
   6  -6   2         34.12         35.02         5.94 o
  -9  -5   2        101.26         98.04         4.58 o
  -8  -5   2        102.20         99.92         4.21 o
  -7  -5   2        377.80        356.13         7.20 o
  -6  -5   2        860.57        840.04        12.74 o
  -5  -5   2       1755.85       1655.89        22.24 o
  -4  -5   2          1.66          1.92         1.45 o
  -3  -5   2        244.64        239.29         5.68 o
  -2  -5   2         44.26         35.46         1.58 o
  -1  -5   2       1416.17       1434.08        18.49 o
   0  -5   2       1478.06       1475.15        16.71 o
   1  -5   2        397.93        381.09         5.48 o
   2  -5   2         45.34         43.95         1.93 o
   3  -5   2        297.69        297.20         4.40 o
   4  -5   2        460.34        465.93         9.57 o
   5  -5   2        421.82        408.88        13.69 o
   6  -5   2        406.20        381.01        13.47 o
   7  -5   2        182.68        190.29        10.20 o
 -10  -4   2         98.68         95.51         5.55 o
  -9  -4   2         45.60         43.63         3.43 o
  -8  -4   2         11.46          9.23         2.29 o
  -7  -4   2        122.85        110.70         4.42 o
  -6  -4   2        235.29        231.35         5.13 o
  -5  -4   2        698.26        648.05         9.90 o
  -4  -4   2        860.54        850.75        12.08 o
  -3  -4   2          1.91          4.35         1.00 o
  -2  -4   2         72.52         71.58         3.83 o
  -1  -4   2       1126.36       1190.97        19.53 o
   0  -4   2       2721.05       2754.39        29.65 o
   1  -4   2        795.07        796.30         9.48 o
   2  -4   2       1756.63       1741.56        17.21 o
   3  -4   2         45.77         47.55         1.75 o
   4  -4   2         88.92         81.44         2.25 o
   5  -4   2        203.15        206.05         4.53 o
   6  -4   2       1198.58       1207.81        30.35 o
   7  -4   2        289.87        281.22        11.53 o
   8  -4   2         32.80         35.74         5.55 o
 -10  -3   2        151.96        169.83        10.44 o
  -9  -3   2        317.96        322.22         7.15 o
  -8  -3   2          8.84          9.17         2.26 o
  -7  -3   2          8.75         12.34         2.11 o
  -6  -3   2        794.26        735.68        13.92 o
  -5  -3   2        225.20        217.65         4.51 o
  -4  -3   2       2012.17       1928.61        30.20 o
  -3  -3   2        234.43        218.89         3.22 o
  -2  -3   2       1946.18       2136.30        26.18 o
  -1  -3   2       2630.41       2958.03        31.45 o
   0  -3   2       1316.29       1369.08        15.05 o
   1  -3   2        978.00        957.15         9.86 o
   2  -3   2       2283.47       2295.87        22.04 o
   3  -3   2        319.37        305.98         3.94 o
   4  -3   2         98.44         95.72         2.25 o
   5  -3   2        275.93        279.14         4.08 o
   6  -3   2        391.45        386.37         6.91 o
   7  -3   2        399.40        406.88        13.52 o
   8  -3   2         91.14        104.21         7.59 o
 -10  -2   2        101.10        115.84         9.32 o
  -9  -2   2        344.07        375.48         9.93 o
  -8  -2   2        136.36        148.17         4.55 o
  -7  -2   2        551.18        522.33         8.84 o
  -6  -2   2         96.26         92.21         3.22 o
  -5  -2   2        266.20        252.40         4.84 o
  -4  -2   2       1004.07       1011.12        11.49 o
  -3  -2   2       4631.59       4848.68       120.17 o
  -2  -2   2       1263.83       1319.90        27.71 o
  -1  -2   2       1419.89       1563.01        16.80 o
   0  -2   2       4087.37       4583.59        51.37 o
   1  -2   2       3270.75       3480.64        36.65 o
   2  -2   2        735.58        736.65        10.40 o
   3  -2   2       1395.01       1405.17        13.77 o
   4  -2   2        781.07        773.23         8.18 o
   5  -2   2         95.40         94.82         2.23 o
   6  -2   2         33.18         34.88         1.73 o
   7  -2   2        226.64        232.23         6.12 o
   8  -2   2        603.78        595.85        17.28 o
  -9  -1   2        222.28        248.71         8.08 o
  -8  -1   2        182.65        196.10         5.22 o
  -7  -1   2       1411.90       1395.46        19.28 o
  -6  -1   2         22.90         26.81         2.13 o
  -5  -1   2          1.30          5.65         1.03 o
  -4  -1   2        847.70        912.51        12.72 o
  -3  -1   2       3095.32       3356.71        70.96 o
  -2  -1   2        171.20        165.29         5.22 o
  -1  -1   2       4811.70       5365.96        81.84 o
   0  -1   2         95.70        105.55         3.97 o
   1  -1   2       6424.45       6654.70        63.58 o
   2  -1   2         61.29         61.41         1.63 o
   3  -1   2       3368.22       3651.94        61.54 o
   4  -1   2       4232.30       4456.46        55.56 o
   5  -1   2        309.47        311.67         5.39 o
   6  -1   2         16.38         17.80         1.53 o
   7  -1   2          3.33          4.20         1.51 o
   8  -1   2        311.99        322.20        10.46 o
  -9   0   2         17.90         27.38         3.96 o
  -8   0   2        390.93        409.32        13.54 o
  -7   0   2        299.95        335.06        11.61 o
  -6   0   2        363.83        389.15         5.74 o
  -5   0   2        374.21        405.10         5.61 o
  -4   0   2          6.11          7.30         0.94 o
  -3   0   2         10.19         26.43         1.19 o
  -2   0   2       3947.13       4404.55        46.16 o
  -1   0   2       2777.71       3127.83        61.14 o
   0   0   2       3103.19       3362.13        34.10 o
   1   0   2       1353.55       1583.94        15.02 o
   2   0   2       2202.23       2524.58        35.05 o
   3   0   2       1488.25       1616.85        22.28 o
   4   0   2       2146.86       2194.51        23.64 o
   5   0   2       2435.48       2533.97        27.43 o
   6   0   2        272.34        261.37         4.27 o
   7   0   2         23.64         25.19         1.80 o
   8   0   2          2.30          1.69         2.60 o
   9   0   2        129.92        134.57         7.71 o
  -9   1   2          0.21          2.08         3.96 o
  -8   1   2        148.57        153.33         6.72 o
  -7   1   2        104.83        116.35         3.94 o
  -6   1   2       1655.67       1639.57        24.79 o
  -5   1   2        787.61        774.90         9.76 o
  -4   1   2          9.72          8.25         1.03 o
  -3   1   2        204.39        215.92         4.29 o
  -2   1   2        535.13        562.17         6.54 o
  -1   1   2       4434.42       4633.59        71.19 o
   0   1   2       7130.33       7194.55        84.74 o
   1   1   2        849.06        993.62        10.68 o
   2   1   2        248.57        302.05        11.98 o
   3   1   2        229.01        261.43         3.46 o
   4   1   2        210.31        197.70         4.11 o
   5   1   2       2512.31       2629.53        28.35 o
   6   1   2         95.17         95.61         2.63 o
   7   1   2        577.79        580.52         9.11 o
   8   1   2          3.30          4.28         1.84 o
   9   1   2         33.78         43.33         3.46 o
  10   1   2        110.76        118.48         7.99 o
  -9   2   2          5.12          8.12         4.81 o
  -8   2   2          5.02          3.67         4.41 o
  -7   2   2         10.26         11.09         2.38 o
  -6   2   2        819.60        820.14        12.31 o
  -5   2   2       1928.54       1922.34        25.06 o
  -4   2   2        342.87        322.76         4.66 o
  -3   2   2       1087.88       1079.42        12.25 o
  -2   2   2         14.20         16.21         2.38 o
  -1   2   2         85.32         74.38         6.02 o
   0   2   2       2269.85       2448.59        25.90 o
   1   2   2       8776.06       9024.15       131.16 o
   2   2   2        490.92        509.57         6.90 o
   3   2   2       1095.01       1145.21        14.80 o
   4   2   2         70.07         81.11         3.78 o
   5   2   2        387.46        397.54         5.32 o
   6   2   2       1475.61       1506.27        24.78 o
   7   2   2       1541.88       1515.30        20.39 o
   8   2   2        311.19        304.78         6.25 o
   9   2   2        124.98        115.05         4.23 o
  10   2   2          0.54          0.19         1.48 o
  -8   3   2         10.88          7.71         4.87 o
  -7   3   2        237.69        240.92         5.93 o
  -6   3   2        152.94        154.85         4.66 o
  -5   3   2        512.73        513.60         8.60 o
  -4   3   2        835.70        794.48        11.59 o
  -3   3   2        170.11        177.71         4.57 o
  -2   3   2        885.64        878.79        11.43 o
  -1   3   2        205.85        220.69         4.05 o
   0   3   2       1084.72       1149.74        12.71 o
   1   3   2       1931.38       2020.40        21.69 o
   2   3   2       1462.61       1465.77        16.01 o
   3   3   2        334.18        276.93         3.77 o
   4   3   2       1097.14       1149.33        14.94 o
   5   3   2        370.04        359.43         4.97 o
   6   3   2        809.00        837.96        14.81 o
   7   3   2        368.08        367.79         6.72 o
   8   3   2        226.90        229.41         5.47 o
   9   3   2        452.86        444.84         8.41 o
  10   3   2         15.17         17.85         2.57 o
  -7   4   2        209.21        211.42         5.96 o
  -6   4   2          4.94          2.73         2.09 o
  -5   4   2         10.84         11.67         2.09 o
  -4   4   2        519.58        501.95         8.40 o
  -3   4   2        627.68        606.43         9.35 o
  -2   4   2       2693.92       2682.01        33.79 o
  -1   4   2         19.66         14.70         1.25 o
   0   4   2        318.49        354.74         4.80 o
   1   4   2        280.08        252.82         3.67 o
   2   4   2       1286.39       1267.92        14.17 o
   3   4   2       1768.70       1748.39        19.19 o
   4   4   2       1879.95       1988.74        25.55 o
   5   4   2        490.49        476.10         7.65 o
   6   4   2          0.89          1.49         1.49 o
   7   4   2        100.11        100.48         3.70 o
   8   4   2        154.04        153.68         4.65 o
   9   4   2        405.26        408.20         8.09 o
  10   4   2         33.69         32.50         3.04 o
  -7   5   2        104.96        112.55         5.63 o
  -6   5   2         97.16         96.46         4.69 o
  -5   5   2          4.38          2.43         2.14 o
  -4   5   2        460.15        444.69         8.67 o
  -3   5   2        620.31        585.77         9.48 o
  -2   5   2        790.26        782.67        11.55 o
  -1   5   2       1814.80       1763.23        23.02 o
   0   5   2        355.87        354.19         5.08 o
   1   5   2         52.04         54.41         3.80 o
   2   5   2        724.38        697.48         8.52 o
   3   5   2        448.11        431.97         5.80 o
   4   5   2        445.36        445.86         5.98 o
   5   5   2       1503.99       1491.92        20.96 o
   6   5   2          5.15          6.71         1.76 o
   7   5   2         43.64         39.85         2.74 o
   8   5   2        218.49        206.54         5.35 o
   9   5   2        366.88        363.09         7.73 o
  10   5   2        116.15        113.85         4.76 o
  -6   6   2        237.79        252.65         8.07 o
  -5   6   2        217.88        215.51         5.87 o
  -4   6   2          1.57          0.32         3.08 o
  -3   6   2          1.91          3.18         2.04 o
  -2   6   2        371.43        354.57         6.78 o
  -1   6   2        460.82        471.37         8.07 o
   0   6   2        853.82        800.03        11.75 o
   1   6   2        246.44        246.54         5.64 o
   2   6   2          0.53          4.26         2.41 o
   3   6   2        291.55        261.21         4.23 o
   4   6   2        671.96        631.57         9.89 o
   5   6   2        849.93        799.39        12.05 o
   6   6   2        210.13        206.29         5.01 o
   7   6   2        325.08        303.45         6.45 o
   8   6   2         13.54         15.91         2.48 o
   9   6   2        252.48        256.52         6.53 o
  10   6   2         96.73         94.89         5.35 o
  -5   7   2        149.90        156.58         6.53 o
  -4   7   2        259.64        269.69         6.61 o
  -3   7   2          3.37          0.62         2.20 o
  -2   7   2         20.54         24.52         3.96 o
  -1   7   2        221.57        217.73         5.24 o
   0   7   2        931.53        879.28        13.06 o
   1   7   2         19.87         17.03         1.98 o
   2   7   2        990.76        931.56        11.52 o
   3   7   2          2.86          3.43         1.21 o
   4   7   2        240.10        223.09         5.24 o
   5   7   2        430.51        387.88         7.38 o
   6   7   2         91.95         94.20         4.04 o
   7   7   2        188.89        183.28         5.24 o
   8   7   2         83.50         79.62         4.03 o
   9   7   2         20.72         26.80         3.19 o
  10   7   2         37.18         45.04         7.17 o
  -4   8   2        170.96        184.12         6.93 o
  -3   8   2        136.94        143.02         7.18 o
  -2   8   2        135.40        134.17         6.32 o
  -1   8   2        360.94        360.76         7.46 o
   0   8   2        320.62        319.44         6.69 o
   1   8   2        138.54        139.28         4.36 o
   2   8   2       1269.88       1234.71        17.33 o
   3   8   2        592.39        592.09        12.52 o
   4   8   2         28.55         27.25         2.70 o
   5   8   2          7.48         10.33         2.35 o
   6   8   2        267.93        267.63         6.54 o
   7   8   2        221.45        201.59         5.69 o
   8   8   2        140.97        149.84         5.16 o
   9   8   2        131.31        139.22         6.47 o
  -3   9   2         87.98         94.42         5.08 o
  -2   9   2        142.35        147.37         5.20 o
  -1   9   2          3.23          2.09         2.51 o
   0   9   2         25.05         20.83         2.68 o
   1   9   2        176.15        180.70         5.16 o
   2   9   2        143.70        144.04         9.48 o
   3   9   2         65.26         67.19         5.01 o
   4   9   2         47.54         53.81         4.61 o
   5   9   2         11.60         13.66         2.69 o
   6   9   2        172.18        155.86         5.26 o
   7   9   2         58.46         58.59         6.14 o
   8   9   2        110.43        107.50         4.85 o
  -1  10   2         62.39         59.36         4.83 o
   0  10   2         58.64         64.97         3.80 o
   1  10   2         38.76         50.38         4.62 o
   2  10   2          2.92         -0.24         3.18 o
   3  10   2        175.66        173.52         7.04 o
   4  10   2        344.08        348.76        11.58 o
   5  10   2          3.91          3.64         3.43 o
   6  10   2         21.13         21.66         3.99 o
   7  10   2         28.15         27.96         4.40 o
   2  11   2          5.26         14.56         5.69 o
   4  11   2        211.90        211.17        12.83 o
  -5 -10   3         13.46         12.72         3.36 o
  -4 -10   3        138.41        147.92         5.25 o
  -3 -10   3         78.68         86.89         5.06 o
  -2 -10   3        144.23        158.14         9.24 o
  -7  -9   3        182.05        192.83         7.39 o
  -6  -9   3         10.92          9.74         2.80 o
  -5  -9   3         18.49         18.66         3.32 o
  -4  -9   3         55.27         67.96         3.78 o
  -3  -9   3        283.79        285.05         6.54 o
  -2  -9   3        238.65        241.60        11.09 o
  -1  -9   3        344.09        362.20        13.57 o
   0  -9   3          4.51          2.85         3.35 o
   1  -9   3        112.63        112.65         7.51 o
   2  -9   3          9.76          4.91         4.37 o
   3  -9   3        508.18        524.14        17.30 o
  -8  -8   3         35.53         28.78         6.54 o
  -7  -8   3        121.06        119.69         5.04 o
  -6  -8   3         44.19         49.51         3.51 o
  -5  -8   3        101.13        107.26         5.23 o
  -4  -8   3         15.33         15.61         2.75 o
  -3  -8   3        113.97        129.10         4.76 o
  -2  -8   3        261.83        250.59         6.15 o
  -1  -8   3        294.73        296.23         5.30 o
   0  -8   3         72.51         73.37         4.28 o
   1  -8   3        144.65        158.90         8.22 o
   2  -8   3         19.81         27.78         4.74 o
   3  -8   3        280.07        277.94        11.38 o
   4  -8   3         61.25         70.59         7.02 o
  -8  -7   3        103.81         93.08         5.85 o
  -7  -7   3         78.01         75.64         4.05 o
  -6  -7   3       1092.31       1043.61        23.66 o
  -5  -7   3        394.54        382.88         7.53 o
  -4  -7   3         31.22         35.66         3.11 o
  -3  -7   3        281.00        255.97         5.61 o
  -2  -7   3        802.46        762.52        11.66 o
  -1  -7   3        190.33        198.13         4.05 o
   0  -7   3       1121.06       1118.18        15.51 o
   1  -7   3        162.63        169.39         5.32 o
   2  -7   3        106.49        111.16        12.36 o
   3  -7   3         68.19         62.88         6.05 o
   4  -7   3         55.39         70.14         6.85 o
   5  -7   3        620.92        575.11        18.25 o
  -9  -6   3         11.55         13.48         3.72 o
  -8  -6   3         33.68         34.63         3.27 o
  -7  -6   3        103.22         91.30         4.07 o
  -6  -6   3        572.11        552.72         9.65 o
  -5  -6   3         22.33         22.25         2.40 o
  -4  -6   3        232.10        238.95         6.31 o
  -3  -6   3        476.10        468.68         7.95 o
  -2  -6   3        388.14        398.69         7.39 o
  -1  -6   3        156.43        164.77         4.17 o
   0  -6   3        855.08        830.98        10.34 o
   1  -6   3        878.99        881.81        10.92 o
   2  -6   3        218.24        214.81         6.06 o
   3  -6   3         52.89         49.81         3.47 o
   4  -6   3          0.67          1.53         3.58 o
   5  -6   3        303.02        319.96        12.45 o
   6  -6   3        195.16        196.90         9.98 o
  -9  -5   3        187.80        190.06         7.62 o
  -8  -5   3        194.33        186.47         5.39 o
  -7  -5   3          1.39          3.21         2.12 o
  -6  -5   3          9.68         11.73         2.14 o
  -5  -5   3        526.71        518.89         8.72 o
  -4  -5   3        864.26        850.02        12.46 o
  -3  -5   3        846.82        845.53        14.58 o
  -2  -5   3         42.81         43.52         2.16 o
  -1  -5   3          3.21         14.94         8.53 o
   0  -5   3        285.18        277.82         5.64 o
   1  -5   3       1532.14       1492.65        16.97 o
   2  -5   3       1155.06       1143.42        15.43 o
   3  -5   3        566.49        550.47         8.94 o
   4  -5   3         10.81         11.66         2.11 o
   5  -5   3          4.57          2.87         3.66 o
   6  -5   3        141.10        141.22         8.83 o
   7  -5   3        229.47        230.35        11.09 o
  -9  -4   3        409.00        397.82        10.58 o
  -8  -4   3         73.18         66.62         3.70 o
  -7  -4   3        105.37        103.13         4.00 o
  -6  -4   3          0.46          0.88         1.68 o
  -5  -4   3         12.00         11.93         1.86 o
  -4  -4   3       1901.91       1850.72        24.16 o
  -3  -4   3       1213.57       1214.18        15.69 o
  -2  -4   3       1768.19       1746.69        19.29 o
  -1  -4   3          9.66         11.07         1.48 o
   0  -4   3       1137.25       1242.07        14.55 o
   1  -4   3          5.58          5.79         0.93 o
   2  -4   3       2678.95       2645.91        25.56 o
   3  -4   3        283.16        254.01         4.23 o
   4  -4   3        654.45        648.60        10.35 o
   5  -4   3         26.27         26.52         2.43 o
   6  -4   3         37.07         36.64         4.93 o
   7  -4   3        145.47        156.83         9.12 o
   8  -4   3        364.42        364.88        13.86 o
  -9  -3   3        320.05        319.36         7.29 o
  -8  -3   3        495.87        458.32         8.67 o
  -7  -3   3        363.25        325.69         6.61 o
  -6  -3   3        144.38        138.41         4.02 o
  -5  -3   3        136.46        129.45         5.28 o
  -4  -3   3        621.87        637.76         9.44 o
  -3  -3   3        802.21        762.27        10.15 o
  -2  -3   3       4084.08       4244.36        44.89 o
  -1  -3   3        264.20        251.80         3.58 o
   0  -3   3        731.58        751.50         8.77 o
   1  -3   3        435.53        478.94         9.15 o
   2  -3   3        829.16        824.45        11.35 o
   3  -3   3       1452.43       1442.37        15.93 o
   4  -3   3       2112.05       2102.66        22.82 o
   5  -3   3        557.12        568.09         8.95 o
   6  -3   3        122.08        115.61         3.87 o
   7  -3   3         35.86         37.40         5.30 o
   8  -3   3        243.94        249.87        10.84 o
   9  -3   3        258.30        269.11        11.67 o
  -9  -2   3          1.63          2.09         3.28 o
  -8  -2   3        287.80        283.91         6.43 o
  -7  -2   3        547.61        525.29        10.33 o
  -6  -2   3        143.62        161.55         4.19 o
  -5  -2   3        331.75        332.41         5.96 o
  -4  -2   3        224.80        215.97         3.37 o
  -3  -2   3         14.62          6.03         1.14 o
  -2  -2   3       1398.56       1491.26        22.14 o
  -1  -2   3       2750.04       2848.60        30.24 o
   0  -2   3         30.98         51.31         2.77 o
   1  -2   3       1250.27       1235.47        12.12 o
   2  -2   3        141.48        164.48         2.46 o
   3  -2   3       1872.25       1916.72        20.75 o
   4  -2   3        597.10        570.47         6.36 o
   5  -2   3        879.33        844.68        10.13 o
   6  -2   3        473.23        467.69         7.78 o
   7  -2   3        439.65        425.03         7.60 o
   8  -2   3         89.37         94.35         4.77 o
  -9  -1   3         57.22         60.35         4.95 o
  -8  -1   3         58.91         67.85         4.73 o
  -7  -1   3        357.33        367.11         7.06 o
  -6  -1   3        440.03        427.25        12.20 o
  -5  -1   3       1992.68       2032.02        22.46 o
  -4  -1   3        345.81        350.81         4.81 o
  -3  -1   3         39.62         36.55         3.19 o
  -2  -1   3       1742.35       1900.31        23.55 o
  -1  -1   3       1404.83       1477.55        15.90 o
   0  -1   3       5496.81       6019.48        56.04 o
   1  -1   3       3859.62       4165.74        54.51 o
   2  -1   3       5513.23       5787.86        69.05 o
   3  -1   3        888.94        943.27         9.39 o
   4  -1   3        201.08        184.39         3.71 o
   5  -1   3        460.07        476.49        14.68 o
   6  -1   3        746.91        736.09         8.23 o
   7  -1   3        584.94        582.32         9.21 o
   8  -1   3         58.76         56.20         3.07 o
   9  -1   3         15.98         16.70         4.32 o
  -9   0   3         55.91         58.57         4.84 o
  -8   0   3         14.79         15.96         3.49 o
  -7   0   3        114.52        106.62        18.37 o
  -6   0   3        491.26        462.70         6.56 o
  -5   0   3        760.20        775.28         9.53 o
  -4   0   3       1446.84       1426.85        16.00 o
  -3   0   3       1169.44       1203.51        13.45 o
  -2   0   3          5.12          7.27         1.61 o
  -1   0   3        473.70        526.97         6.92 o
   0   0   3       1533.36       1695.63        16.06 o
   1   0   3         47.31         45.65         1.20 o
   2   0   3      14485.01      13976.36       131.59 o
   3   0   3        138.88        147.78         2.32 o
   4   0   3        241.20        250.88         3.59 o
   5   0   3        343.31        370.23         5.08 o
   6   0   3        954.68        938.81        11.22 o
   7   0   3       1008.38       1022.20        17.07 o
   8   0   3        360.56        343.59        11.49 o
  10   0   3          7.79          5.70         4.09 o
  -9   1   3        226.66        229.54        12.13 o
  -8   1   3        402.34        450.55        11.26 o
  -7   1   3          3.50          5.24         2.85 o
  -6   1   3         38.27         41.16         2.58 o
  -5   1   3        295.70        290.26         5.53 o
  -4   1   3        680.95        668.62         8.25 o
  -3   1   3       2135.93       2141.59        31.12 o
  -2   1   3        898.09        918.96        15.28 o
  -1   1   3        223.60        245.92         4.49 o
   0   1   3        476.53        490.50         5.46 o
   1   1   3       2841.73       3130.43        29.16 o
   2   1   3       1237.64       1303.70        14.10 o
   3   1   3        782.81        797.13         9.00 o
   4   1   3        835.72        890.89        12.94 o
   5   1   3         19.58         21.00         1.26 o
   6   1   3       1192.95       1203.34        13.91 o
   7   1   3        500.58        508.70         7.02 o
   8   1   3        281.12        284.65         5.83 o
   9   1   3        623.46        629.49        18.39 o
  10   1   3          1.52         -1.79         4.19 o
  -8   2   3        248.29        265.33         8.45 o
  -7   2   3        651.25        667.87        11.09 o
  -6   2   3         28.33         31.09         3.29 o
  -5   2   3         63.87         60.83         2.84 o
  -4   2   3        218.02        217.03         4.51 o
  -3   2   3       2168.02       2132.61        23.24 o
  -2   2   3        595.77        496.83         7.31 o
  -1   2   3       1692.94       1671.80        25.28 o
   0   2   3        505.14        550.59         6.86 o
   1   2   3       1040.42       1188.88        17.97 o
   2   2   3        430.77        415.21         8.82 o
   3   2   3       3552.44       3794.30        65.23 o
   4   2   3       2202.14       2353.64        25.36 o
   5   2   3        263.23        248.10         3.83 o
   6   2   3        499.26        496.99         6.64 o
   7   2   3         53.38         54.89         2.60 o
   8   2   3        388.96        376.49         7.00 o
   9   2   3        271.71        271.66         7.38 o
  10   2   3         61.32         68.31         6.72 o
  -8   3   3         88.59         96.80         5.41 o
  -7   3   3        446.68        435.25         8.46 o
  -6   3   3         20.91         19.72         2.58 o
  -5   3   3        607.00        577.97         9.50 o
  -4   3   3       1341.25       1285.56        17.57 o
  -3   3   3       1085.99       1076.64        14.75 o
  -2   3   3        827.97        764.07        12.26 o
  -1   3   3       2262.10       2233.38        28.02 o
   0   3   3       4028.84       4295.83        45.30 o
   1   3   3        185.14        225.36         3.51 o
   2   3   3         78.95         89.05         1.96 o
   3   3   3       2483.38       2600.67        38.40 o
   4   3   3       1326.01       1322.80        14.81 o
   5   3   3        304.95        282.06         4.88 o
   6   3   3       1642.34       1653.46        21.78 o
   7   3   3        270.94        284.33         5.91 o
   8   3   3         70.28         65.09         3.17 o
   9   3   3        288.57        280.31         6.26 o
  10   3   3        268.90        257.99        11.11 o
  -7   4   3         77.79         82.24         5.68 o
  -6   4   3        406.01        389.01         7.83 o
  -5   4   3        401.09        390.42         7.59 o
  -4   4   3         26.79         29.90         2.96 o
  -3   4   3          4.84          3.43         1.64 o
  -2   4   3        339.25        329.58         6.03 o
  -1   4   3        884.20        825.82        11.65 o
   0   4   3        921.98        882.36        10.28 o
   1   4   3        529.22        497.20         6.26 o
   2   4   3        476.34        503.36         7.82 o
   3   4   3        506.51        506.33         6.41 o
   4   4   3        202.93        194.36         3.29 o
   5   4   3       1277.09       1232.40        16.69 o
   6   4   3        676.06        651.31        10.02 o
   7   4   3        238.74        230.47         5.21 o
   8   4   3         39.75         38.77         2.69 o
   9   4   3         16.38         17.18         2.49 o
  10   4   3        138.06        146.79         4.93 o
  -7   5   3         67.50         71.30         7.82 o
  -6   5   3        260.62        268.24         6.73 o
  -5   5   3        428.50        421.63        12.51 o
  -4   5   3        505.74        478.47         8.59 o
  -3   5   3        360.14        343.11         6.72 o
  -2   5   3        335.79        325.26         6.20 o
  -1   5   3         91.60         89.91         3.16 o
   0   5   3        865.60        795.26        11.45 o
   1   5   3       1559.75       1565.29        20.40 o
   2   5   3        156.24        165.84         3.02 o
   3   5   3         22.24         19.75         1.28 o
   4   5   3         25.62         28.38         2.68 o
   5   5   3        678.17        643.57         9.94 o
   6   5   3        477.62        484.77         8.26 o
   7   5   3       1015.10        973.50        14.37 o
   8   5   3         17.33         22.52         2.57 o
   9   5   3        115.98        117.04         4.60 o
  10   5   3          3.89          3.83         2.28 o
  -6   6   3         58.92         59.90        12.33 o
  -5   6   3        152.40        163.62         5.39 o
  -4   6   3        258.00        256.29         6.27 o
  -3   6   3        528.27        524.60         9.28 o
  -2   6   3         69.19         61.66         3.45 o
  -1   6   3         87.39         82.21         3.35 o
   0   6   3        646.84        599.07         9.43 o
   1   6   3        873.42        846.55        12.80 o
   2   6   3       2415.18       2271.89        25.15 o
   3   6   3        104.29        105.12         2.59 o
   4   6   3        241.02        236.34         5.80 o
   5   6   3          8.38         11.66         1.94 o
   6   6   3         39.33         41.25         2.70 o
   7   6   3       1144.93       1094.67        16.10 o
   8   6   3        259.39        271.82         6.37 o
   9   6   3         70.28         71.91         3.99 o
  10   6   3          7.84          7.87         2.88 o
  -5   7   3         56.50         62.54         8.02 o
  -4   7   3        356.58        343.85         7.69 o
  -3   7   3        363.17        351.67         7.61 o
  -2   7   3         60.89         66.63         3.55 o
  -1   7   3         19.36         21.29         2.35 o
   0   7   3         61.47         61.07         3.10 o
   1   7   3        496.83        494.46         8.42 o
   2   7   3       1153.53       1090.44        15.38 o
   3   7   3         42.19         44.20         2.06 o
   4   7   3        259.30        251.07         6.96 o
   5   7   3          3.02          5.33         2.17 o
   6   7   3         20.93         14.43         2.73 o
   7   7   3        389.49        366.04         7.57 o
   8   7   3        143.87        149.10         4.96 o
   9   7   3        131.53        125.17         9.20 o
  10   7   3          9.95         18.22         5.67 o
  -4   8   3         10.47         14.17         5.30 o
  -3   8   3        183.77        196.91         5.86 o
  -2   8   3        453.09        450.54         8.88 o
  -1   8   3        128.22        123.12         4.55 o
   0   8   3        177.17        176.54         4.94 o
   1   8   3          7.47          6.98         2.00 o
   2   8   3         10.60         13.26         6.52 o
   3   8   3        298.60        300.14         8.14 o
   4   8   3        431.47        406.59         7.76 o
   5   8   3        172.25        164.86         5.06 o
   6   8   3          1.19          0.05         2.14 o
   7   8   3          7.30          5.74         2.45 o
   8   8   3         75.92         79.32         4.23 o
   9   8   3        196.37        195.89         6.13 o
  -2   9   3        382.99        415.94         8.77 o
  -1   9   3         57.15         59.29         3.81 o
   0   9   3        118.66        133.89         6.13 o
   1   9   3         47.92         44.28         3.21 o
   2   9   3         99.79         92.15         5.50 o
   3   9   3        113.73        111.39         5.62 o
   4   9   3        323.98        310.52        11.65 o
   5   9   3        277.01        252.00         8.34 o
   6   9   3        155.02        153.04         5.25 o
   7   9   3         24.44         28.31         3.55 o
   8   9   3          0.20         -2.33         2.33 o
  -1  10   3         33.38         26.70         6.14 o
   0  10   3        323.46        335.61         7.72 o
   1  10   3         52.91         56.35         4.89 o
   2  10   3         59.20         65.41         5.26 o
   3  10   3          8.04         13.07         5.65 o
   4  10   3         30.48         35.10         4.41 o
   5  10   3        108.77        113.83         6.45 o
   6  10   3        102.82        116.39         6.53 o
   7  10   3        121.75        132.84        10.45 o
  -5 -10   4         17.57         17.45         4.12 o
  -4 -10   4          3.46          0.10         4.99 o
  -3 -10   4         69.72         87.62         8.63 o
  -2 -10   4        133.16        155.16         9.65 o
  -7  -9   4         56.71         64.50         7.64 o
  -6  -9   4        360.98        388.25        13.32 o
  -5  -9   4        176.33        175.22         5.44 o
  -4  -9   4         89.70         97.74         4.31 o
  -3  -9   4          1.90          2.36         2.56 o
  -2  -9   4         34.04         45.53         6.56 o
  -1  -9   4        581.10        601.03        19.17 o
   0  -9   4        150.46        177.88        16.00 o
   1  -9   4        379.22        405.65        13.86 o
   2  -9   4          2.42          6.98         4.12 o
  -7  -8   4         21.75         15.37         2.85 o
  -6  -8   4        234.54        234.11         6.55 o
  -5  -8   4        116.58        110.00         5.41 o
  -4  -8   4         53.20         57.19         3.43 o
  -3  -8   4         70.11         66.45         3.47 o
  -2  -8   4          1.10          0.73         1.91 o
  -1  -8   4        144.31        155.26         8.98 o
   0  -8   4        288.45        284.61         7.74 o
   1  -8   4        232.64        249.80         7.29 o
   2  -8   4        112.02        123.28         8.06 o
   3  -8   4         32.04         35.86         5.80 o
   4  -8   4          1.69          2.27         4.63 o
  -8  -7   4         79.76         82.64         4.43 o
  -7  -7   4         38.47         32.91         3.87 o
  -6  -7   4         13.42         15.18         2.56 o
  -5  -7   4         71.81         69.03         6.80 o
  -4  -7   4        826.64        810.04        12.63 o
  -3  -7   4        126.29        127.86         4.30 o
  -2  -7   4        135.21        130.07         5.55 o
  -1  -7   4         89.52         95.25         2.94 o
   0  -7   4        228.43        220.39         6.39 o
   1  -7   4        344.53        337.51         8.34 o
   2  -7   4        450.51        432.24         9.88 o
   3  -7   4        397.39        407.69        13.87 o
   4  -7   4        188.25        190.90        10.01 o
   5  -7   4          9.94         12.07         5.15 o
  -8  -6   4        161.35        148.48         5.22 o
  -7  -6   4         30.50         26.56         2.94 o
  -6  -6   4         30.24         33.26         2.88 o
  -5  -6   4        209.43        223.19         6.57 o
  -4  -6   4        648.22        643.75        12.66 o
  -3  -6   4        440.19        459.34         7.89 o
  -2  -6   4        762.86        723.83         9.27 o
  -1  -6   4        740.91        729.53         9.34 o
   0  -6   4          5.69          7.44         1.41 o
   1  -6   4        410.56        404.02         9.06 o
   2  -6   4         14.07         12.63         2.56 o
   3  -6   4        886.14        852.45        15.96 o
   4  -6   4        168.93        167.89        11.02 o
   5  -6   4        222.46        225.35        10.63 o
   6  -6   4          4.66         -1.01         4.71 o
  -9  -5   4         62.07         60.77         5.06 o
  -8  -5   4        134.40        126.05         6.39 o
  -7  -5   4        463.52        422.91        10.56 o
  -6  -5   4        237.98        226.50         5.51 o
  -5  -5   4         48.46         49.92         2.87 o
  -4  -5   4        348.20        333.85         8.73 o
  -3  -5   4        237.92        250.09         6.42 o
  -2  -5   4        303.16        303.67         4.71 o
  -1  -5   4       3209.47       3227.40        34.92 o
   0  -5   4        257.12        242.41         4.01 o
   1  -5   4        133.79        136.62         5.35 o
   2  -5   4        118.73        113.77         5.12 o
   3  -5   4        680.27        665.54        10.52 o
   4  -5   4        594.08        584.51         9.73 o
   5  -5   4        778.41        739.86        14.63 o
   6  -5   4        174.37        165.50         9.39 o
   7  -5   4        111.70        126.70         8.68 o
  -9  -4   4         19.54         18.92         2.78 o
  -8  -4   4         34.26         30.00         3.01 o
  -7  -4   4        204.06        196.92         5.32 o
  -6  -4   4        694.84        641.18        10.41 o
  -5  -4   4        447.71        427.40         7.60 o
  -4  -4   4         13.74         14.68         2.52 o
  -3  -4   4         35.60         40.95         2.21 o
  -2  -4   4        458.22        453.92         6.04 o
  -1  -4   4        711.05        690.68         8.43 o
   0  -4   4        396.49        332.75         4.70 o
   1  -4   4        442.82        423.59         5.64 o
   2  -4   4          1.94          2.98         1.84 o
   3  -4   4        335.06        316.37         6.07 o
   4  -4   4        591.83        567.13         9.19 o
   5  -4   4        326.85        313.27         7.03 o
   6  -4   4        613.35        593.97         9.97 o
   7  -4   4         18.11         16.27         4.86 o
   8  -4   4         53.74         57.35         6.71 o
  -9  -3   4          2.32          3.83         2.92 o
  -8  -3   4         13.91         16.71         2.64 o
  -7  -3   4          4.92          4.39         2.01 o
  -6  -3   4       1166.89       1077.05        15.55 o
  -5  -3   4        383.10        365.91         6.68 o
  -4  -3   4       2034.38       1985.92        25.71 o
  -3  -3   4         24.01         23.81         1.43 o
  -2  -3   4        682.27        743.30         8.83 o
  -1  -3   4        307.16        289.20         4.46 o
   0  -3   4       2725.28       2651.65        28.77 o
   1  -3   4       5904.97       5968.62        63.15 o
   2  -3   4        376.22        360.12         5.48 o
   3  -3   4        257.56        261.72         4.45 o
   4  -3   4         28.08         22.33         2.01 o
   5  -3   4        852.12        814.25        12.01 o
   6  -3   4        416.06        404.58         7.47 o
   7  -3   4        570.03        567.73         9.68 o
   8  -3   4         42.37         45.64         5.96 o
   9  -3   4          9.09          7.65         4.78 o
  -9  -2   4          9.30         12.84         3.55 o
  -8  -2   4         39.27         34.86         3.97 o
  -7  -2   4         38.00         33.52         2.72 o
  -6  -2   4        700.08        637.21        10.23 o
  -5  -2   4        280.54        284.03         5.62 o
  -4  -2   4       1213.87       1169.65        17.35 o
  -3  -2   4        547.53        546.47         7.69 o
  -2  -2   4         29.13         24.08         1.27 o
  -1  -2   4          3.93         12.62         2.15 o
   0  -2   4       2532.62       2588.85        27.59 o
   1  -2   4       2052.48       2006.04        39.86 o
   2  -2   4        129.71        120.56         3.05 o
   3  -2   4       2073.05       2051.13        21.96 o
   4  -2   4          0.95          1.51         1.25 o
   5  -2   4        194.85        186.98         5.46 o
   6  -2   4        392.00        378.18         6.88 o
   7  -2   4        914.44        901.59        13.39 o
   8  -2   4        174.31        178.42         6.50 o
  -9  -1   4        453.63        457.83        17.03 o
  -8  -1   4        298.19        301.62         8.79 o
  -7  -1   4         80.56         80.00         4.82 o
  -6  -1   4          2.98          2.90         1.75 o
  -5  -1   4        270.63        294.71         4.66 o
  -4  -1   4        886.01        866.00        10.30 o
  -3  -1   4       1757.90       1773.05        19.47 o
  -2  -1   4       1027.13       1068.55        13.64 o
  -1  -1   4       1143.44       1192.96        13.18 o
   0  -1   4        906.08       1015.91        34.35 o
   1  -1   4        573.51        527.50         5.45 o
   2  -1   4       2608.91       2698.38        47.01 o
   3  -1   4        745.83        728.60        11.86 o
   4  -1   4        968.64        922.03         9.43 o
   5  -1   4         12.29         15.90         2.69 o
   6  -1   4        317.38        310.28         7.30 o
   7  -1   4        317.71        317.60         7.77 o
   8  -1   4        813.63        816.45        15.58 o
   9  -1   4        280.76        273.05        10.95 o
  -8   0   4        298.68        310.38        11.15 o
  -7   0   4        247.91        235.64        11.42 o
  -6   0   4        475.64        449.87        10.07 o
  -5   0   4         96.39         87.47         2.64 o
  -4   0   4        240.76        257.46         4.05 o
  -3   0   4        631.64        627.85         7.66 o
  -2   0   4       3457.21       3539.84        37.57 o
  -1   0   4         97.28         65.89         1.67 o
   0   0   4       1079.40       1176.35        11.51 o
   1   0   4        142.63        144.87         2.88 o
   2   0   4        497.01        479.71         6.72 o
   3   0   4       2717.35       2868.49        28.76 o
   4   0   4       3247.95       3294.47        35.03 o
   5   0   4         87.32         86.85         2.16 o
   6   0   4        139.80        139.91         3.44 o
   7   0   4        196.27        199.66         6.29 o
   8   0   4        467.33        443.37        13.78 o
   9   0   4        368.50        365.89        12.64 o
  10   0   4         76.86         76.08         4.84 o
  -8   1   4        170.21        183.77         9.45 o
  -7   1   4        184.37        185.30         7.57 o
  -6   1   4        606.95        563.73         9.46 o
  -5   1   4         17.14         21.00         2.00 o
  -4   1   4         25.14         24.67         1.90 o
  -3   1   4        817.81        727.25         8.73 o
  -2   1   4       2776.55       2844.40        30.44 o
  -1   1   4       2771.65       2798.27        33.90 o
   0   1   4       2401.22       2492.30        26.22 o
   1   1   4         61.22         57.74         1.30 o
   2   1   4          0.92          0.55         0.77 o
   3   1   4       1786.04       1966.77        32.51 o
   4   1   4       2370.63       2371.92        25.53 o
   5   1   4       1947.10       1902.76        20.91 o
   6   1   4        266.00        268.73         4.29 o
   7   1   4         65.99         65.98         2.53 o
   8   1   4        160.99        155.09         7.33 o
   9   1   4        175.42        183.34         8.98 o
  10   1   4        351.69        370.81        13.87 o
  -8   2   4          3.21          5.52         3.32 o
  -7   2   4        325.70        328.15         8.53 o
  -6   2   4        444.65        440.71         8.05 o
  -5   2   4        336.69        327.52         6.35 o
  -4   2   4         24.92         27.27         2.05 o
  -3   2   4        701.99        676.30         9.86 o
  -2   2   4        324.65        328.13         5.53 o
  -1   2   4       3712.86       3773.53        57.70 o
   0   2   4        402.65        373.85         7.82 o
   1   2   4        396.54        342.62         4.21 o
   2   2   4        234.93        244.03         3.85 o
   3   2   4        414.00        501.75         8.82 o
   4   2   4        837.24        827.64         9.64 o
   5   2   4       1049.78       1040.03        12.03 o
   6   2   4        721.71        727.93         9.06 o
   7   2   4         25.67         27.96         3.28 o
   8   2   4        135.45        134.60         4.70 o
   9   2   4         69.18         75.44         6.42 o
  10   2   4        220.88        220.83        10.38 o
  -7   3   4        102.59        116.20         4.73 o
  -6   3   4        622.07        622.10        10.52 o
  -5   3   4        712.72        671.84        10.74 o
  -4   3   4        702.10        664.11        11.57 o
  -3   3   4        619.53        589.46         9.14 o
  -2   3   4         85.25         88.76         2.84 o
  -1   3   4        868.30        821.44        11.41 o
   0   3   4       1079.04       1031.14        13.75 o
   1   3   4       1590.12       1536.11        23.43 o
   2   3   4       1646.66       1700.80        29.12 o
   3   3   4          2.61          3.68         0.80 o
   4   3   4          0.61          8.88         6.20 o
   5   3   4        839.62        808.67         9.74 o
   6   3   4       1257.83       1215.66        16.47 o
   7   3   4        362.04        344.15         9.98 o
   8   3   4        582.12        587.88         9.64 o
   9   3   4         53.80         57.72         3.90 o
  10   3   4         48.65         44.75         5.88 o
  -7   4   4         25.28         27.73         2.97 o
  -6   4   4         33.86         36.63         3.16 o
  -5   4   4        376.28        354.71         7.26 o
  -4   4   4        567.42        539.94         9.17 o
  -3   4   4         33.25         30.90         2.32 o
  -2   4   4        597.54        560.65         8.82 o
  -1   4   4        217.68        220.62         7.55 o
   0   4   4        205.79        188.16         4.03 o
   1   4   4       1824.43       1822.65        20.04 o
   2   4   4       2095.39       1989.10        25.80 o
   3   4   4        545.41        498.60         7.15 o
   4   4   4        750.46        744.16        10.19 o
   5   4   4        117.18        138.74         2.92 o
   6   4   4        310.90        326.79         7.70 o
   7   4   4        275.03        265.00         5.83 o
   8   4   4        571.08        588.19         9.84 o
   9   4   4        586.37        592.28        10.20 o
  10   4   4         27.54         30.86         5.67 o
  -6   5   4          1.76          1.91         2.59 o
  -5   5   4         77.43         86.02         4.15 o
  -4   5   4        231.31        234.06         5.77 o
  -3   5   4        836.08        783.21        12.13 o
  -2   5   4        277.93        283.48         5.89 o
  -1   5   4        512.73        467.86         7.83 o
   0   5   4         67.88         56.63         2.56 o
   1   5   4        366.13        338.25         6.77 o
   2   5   4        890.15        899.23        10.73 o
   3   5   4        625.23        609.80         7.79 o
   4   5   4       1124.69       1117.21        13.12 o
   5   5   4         65.37         60.95         3.60 o
   6   5   4        163.56        143.63         4.05 o
   7   5   4        165.96        158.87         4.47 o
   8   5   4        359.63        362.97         7.32 o
   9   5   4        137.04        134.95         4.73 o
  10   5   4         61.56         56.54         3.50 o
  -5   6   4         40.62         41.97         3.47 o
  -4   6   4         70.09         71.69         3.84 o
  -3   6   4        227.89        227.31         5.70 o
  -2   6   4        261.98        256.68         8.94 o
  -1   6   4       1679.45       1531.42        20.93 o
   0   6   4         46.99         47.42         2.64 o
   1   6   4          0.21          2.64         1.50 o
   2   6   4         74.69         68.86         2.84 o
   3   6   4        390.79        370.07         5.48 o
   4   6   4        969.63        967.42        11.78 o
   5   6   4        105.95        113.20         3.85 o
   6   6   4        247.74        242.78         5.53 o
   7   6   4          9.82         12.55         2.33 o
   8   6   4         70.48         66.00         3.68 o
   9   6   4        138.87        141.76         5.01 o
  10   6   4        202.97        215.73         7.42 o
  -4   7   4          0.49          0.72         2.98 o
  -3   7   4         79.93         87.00         4.19 o
  -2   7   4        202.59        187.40         5.29 o
  -1   7   4        533.16        523.40         9.28 o
   0   7   4        291.40        300.17        10.08 o
   1   7   4         83.19         79.20         3.41 o
   2   7   4         73.24         68.69         3.69 o
   3   7   4       1694.87       1612.24        21.69 o
   4   7   4        175.37        181.21         4.68 o
   5   7   4        346.84        330.45         6.79 o
   6   7   4        744.34        708.67        13.01 o
   7   7   4         68.12         62.54         3.54 o
   8   7   4          1.80          1.22         2.83 o
   9   7   4        150.42        160.53         5.55 o
  10   7   4         72.02         70.79         7.82 o
  -3   8   4         21.38         23.42         3.11 o
  -2   8   4         48.47         48.98         3.66 o
  -1   8   4         88.79         88.19         4.07 o
   0   8   4        138.96        137.65         4.50 o
   1   8   4        372.10        353.26         7.16 o
   2   8   4         94.94         97.66         3.78 o
   3   8   4          0.61          0.78         2.70 o
   4   8   4        116.73        100.19         5.12 o
   5   8   4        141.56        131.28         4.51 o
   6   8   4        188.94        182.20         5.25 o
   7   8   4        163.77        166.22         5.32 o
   8   8   4         65.55         72.64         4.15 o
   9   8   4          7.65          6.14         2.52 o
  -2   9   4         38.60         45.91         6.84 o
  -1   9   4         22.15         20.61         3.05 o
   0   9   4        190.89        200.97         5.79 o
   1   9   4        158.66        150.11         4.95 o
   2   9   4        217.46        224.36        11.58 o
   3   9   4        368.22        369.05        14.99 o
   4   9   4         31.54         29.70         4.26 o
   5   9   4          5.99          2.73         3.41 o
   6   9   4         89.67         78.05         8.49 o
   7   9   4         80.66         80.50         4.34 o
   8   9   4         34.17         32.12         4.28 o
   0  10   4          9.13          7.47         3.20 o
   1  10   4         33.98         32.24         6.10 o
   2  10   4         87.36         85.44         8.59 o
   3  10   4        182.83        184.15         7.49 o
   4  10   4        103.27        107.92         9.13 o
   5  10   4         30.40         40.13        11.33 o
   6  10   4          0.71         -0.87         5.70 o
  -3 -10   5          3.71          2.58         5.25 o
  -2 -10   5          0.83          7.59         5.45 o
  -1 -10   5        102.54        110.72         8.34 o
  -6  -9   5          6.46          5.49         3.48 o
  -5  -9   5         17.87         17.68         2.79 o
  -4  -9   5        209.41        219.06        11.72 o
  -3  -9   5        124.73        148.67        10.28 o
  -2  -9   5        149.42        172.87        10.08 o
  -1  -9   5          8.80         11.37         5.21 o
   0  -9   5          1.34          4.04         4.40 o
   1  -9   5         73.79         85.28         7.05 o
   2  -9   5        182.15        211.30        10.36 o
  -7  -8   5        175.07        183.07         6.99 o
  -6  -8   5          0.67         -0.21         2.79 o
  -5  -8   5        223.60        223.44         6.09 o
  -4  -8   5         69.15         75.01         3.76 o
  -3  -8   5        272.23        289.73         7.83 o
  -2  -8   5        781.39        805.55        23.72 o
  -1  -8   5         81.90         82.86         7.31 o
   0  -8   5         32.69         29.73         3.35 o
   1  -8   5         36.66         40.77         5.62 o
   2  -8   5        212.34        215.68         7.09 o
   3  -8   5        209.60        227.28        10.70 o
   4  -8   5        148.91        168.94         9.85 o
  -8  -7   5         73.01         81.93         8.27 o
  -7  -7   5        202.77        204.63         6.02 o
  -6  -7   5        105.99        109.62         5.19 o
  -5  -7   5          0.91          0.63         2.47 o
  -4  -7   5         16.08         17.22         2.41 o
  -3  -7   5        113.63        124.50         4.14 o
  -2  -7   5        860.90        829.80        16.25 o
  -1  -7   5         52.02         57.36         3.72 o
   0  -7   5        757.75        756.42        17.45 o
   1  -7   5          3.17          6.32         2.63 o
   2  -7   5          3.66          6.75         2.77 o
   3  -7   5        407.34        403.79        12.59 o
   4  -7   5        224.07        227.84        10.82 o
   5  -7   5        269.11        268.38        11.64 o
  -8  -6   5        134.06        128.14         5.08 o
  -7  -6   5        139.41        141.83         5.87 o
  -6  -6   5        314.63        316.83         8.89 o
  -5  -6   5        247.24        236.51         6.94 o
  -4  -6   5        180.50        178.85         4.91 o
  -3  -6   5          0.26         -0.07         1.64 o
  -2  -6   5        342.44        319.66         6.11 o
  -1  -6   5        414.03        406.27         7.28 o
   0  -6   5        157.02        151.91         7.35 o
   1  -6   5        120.51        132.99         5.07 o
   2  -6   5        181.03        176.04         5.81 o
   3  -6   5        285.81        289.91         7.88 o
   4  -6   5        119.07        120.51         5.45 o
   5  -6   5        598.77        600.07        18.58 o
   6  -6   5         43.78         44.50         6.34 o
  -8  -5   5          4.41          3.64         2.54 o
  -7  -5   5         65.59         62.31         3.62 o
  -6  -5   5        130.40        122.41         4.35 o
  -5  -5   5        637.83        617.18        12.18 o
  -4  -5   5        302.70        321.72         6.39 o
  -3  -5   5        319.99        295.56         5.77 o
  -2  -5   5        108.02        116.14         2.84 o
  -1  -5   5        511.90        481.64         6.59 o
   0  -5   5        563.80        545.13         8.26 o
   1  -5   5       3002.52       2993.88        81.40 o
   2  -5   5        287.07        281.48         7.24 o
   3  -5   5         98.26         97.00         4.44 o
   4  -5   5         43.00         41.00         3.01 o
   5  -5   5        258.98        254.41         8.07 o
   6  -5   5        534.18        539.91        17.30 o
   7  -5   5        256.12        278.61        12.39 o
  -8  -4   5          7.68          6.34         2.59 o
  -7  -4   5          4.45          4.60         2.31 o
  -6  -4   5        441.63        420.42         7.99 o
  -5  -4   5        359.28        353.34         6.84 o
  -4  -4   5        855.29        803.56        17.79 o
  -3  -4   5         27.11         27.95         2.29 o
  -2  -4   5        403.65        397.26         5.58 o
  -1  -4   5         65.94         69.51         2.10 o
   0  -4   5        823.21        842.59        12.31 o
   1  -4   5       1938.09       1931.10        31.11 o
   2  -4   5        521.38        466.28         7.92 o
   3  -4   5        263.15        252.29         6.59 o
   4  -4   5        163.94        156.82         4.45 o
   5  -4   5        104.82        106.09         4.11 o
   6  -4   5        220.31        223.06         5.73 o
   7  -4   5        429.11        419.61        10.23 o
   8  -4   5        197.62        190.58         9.98 o
  -8  -3   5        197.27        192.97         8.41 o
  -7  -3   5         75.99         84.48         3.89 o
  -6  -3   5          9.21          7.87         2.09 o
  -5  -3   5         13.02          8.06         1.86 o
  -4  -3   5       2187.88       2083.07        32.56 o
  -3  -3   5        426.52        427.04         5.86 o
  -2  -3   5       1941.73       1976.62        21.75 o
  -1  -3   5         69.88         66.07         1.88 o
   0  -3   5        636.69        682.11         8.15 o
   1  -3   5        341.43        315.53         4.50 o
   2  -3   5       1083.59        997.92        13.94 o
   3  -3   5       1517.85       1440.50        19.27 o
   4  -3   5        125.54        121.56         4.48 o
   5  -3   5         93.48         86.15         4.23 o
   6  -3   5          5.35          7.19         2.09 o
   7  -3   5        470.05        452.48         8.46 o
   8  -3   5        278.53        301.44         8.45 o
   9  -3   5        265.96        280.86        12.43 o
  -8  -2   5        208.66        195.43         7.06 o
  -7  -2   5        202.42        180.46         8.18 o
  -6  -2   5        212.95        209.89         5.19 o
  -5  -2   5        194.06        175.62         4.39 o
  -4  -2   5        683.64        647.21         8.24 o
  -3  -2   5       1172.09       1174.23        15.32 o
  -2  -2   5        751.23        754.38         9.02 o
  -1  -2   5       1189.76       1152.17        12.99 o
   0  -2   5         32.25         32.30         1.38 o
   1  -2   5         41.57         40.70         1.85 o
   2  -2   5        542.22        531.51         8.11 o
   3  -2   5       3062.15       2987.23        38.02 o
   4  -2   5        279.81        273.88         6.03 o
   5  -2   5       1083.53       1056.11        14.83 o
   6  -2   5        135.52        135.07        10.26 o
   7  -2   5          0.50         -2.10         2.29 o
   8  -2   5        260.42        259.80         6.27 o
   9  -2   5         69.06         69.43         4.68 o
  -8  -1   5        171.90        169.88         9.12 o
  -7  -1   5        292.31        282.33         8.18 o
  -6  -1   5        118.07        128.81         5.36 o
  -5  -1   5        428.07        426.77         6.17 o
  -4  -1   5         20.50         25.24         1.52 o
  -3  -1   5        221.44        199.68         3.77 o
  -2  -1   5       1936.91       1952.59        21.32 o
  -1  -1   5       1883.56       1929.70        20.96 o
   0  -1   5       1596.00       1674.03        18.20 o
   1  -1   5       1132.34       1149.01        11.33 o
   2  -1   5         60.83         58.26         4.22 o
   3  -1   5       2953.96       2979.41        36.81 o
   4  -1   5         93.54         76.23         2.78 o
   5  -1   5       2096.41       2056.17        26.41 o
   6  -1   5       1483.13       1454.18        19.59 o
   7  -1   5         15.71         17.28         2.75 o
   8  -1   5        151.14        157.18         5.95 o
   9  -1   5         37.28         43.15         5.70 o
  10  -1   5        303.01        306.87        12.60 o
  -8   0   5         88.19         94.10         5.72 o
  -7   0   5        100.60         92.25         6.04 o
  -6   0   5        733.87        656.32        13.30 o
  -5   0   5        151.04        166.69         4.14 o
  -4   0   5        408.92        374.60         5.41 o
  -3   0   5          8.35          9.00         1.10 o
  -2   0   5        753.69        800.38        10.68 o
  -1   0   5        260.42        233.13         3.46 o
   0   0   5       2792.46       2916.50        27.59 o
   1   0   5        879.42        876.44         9.11 o
   2   0   5       1008.82       1058.53        11.59 o
   3   0   5        530.48        571.86         6.02 o
   4   0   5         48.35         69.68         1.54 o
   5   0   5       1449.00       1419.60        15.85 o
   6   0   5        247.07        242.43         6.09 o
   7   0   5        321.07        321.44         6.32 o
   8   0   5         32.56         31.44         2.68 o
   9   0   5         34.81         36.07         5.13 o
  10   0   5        203.72        210.92        10.31 o
  -8   1   5         29.17         35.12         6.76 o
  -7   1   5        146.66        163.92         6.74 o
  -6   1   5        398.51        384.72         7.31 o
  -5   1   5        265.96        268.38         5.55 o
  -4   1   5       3248.86       3057.46        38.50 o
  -3   1   5        780.33        758.42         9.24 o
  -2   1   5        181.11        197.99         3.28 o
  -1   1   5         48.42         74.89         2.26 o
   0   1   5        618.45        582.58         6.17 o
   1   1   5       3850.66       3935.20        36.81 o
   2   1   5       1546.48       1657.61        15.97 o
   3   1   5       1439.91       1521.22        17.21 o
   4   1   5        512.07        551.85         6.73 o
   5   1   5        285.67        285.86         4.18 o
   6   1   5        385.25        368.55         6.20 o
   7   1   5       1681.86       1665.46        44.33 o
   8   1   5        381.47        338.59        11.49 o
   9   1   5        129.63        127.99         7.86 o
  10   1   5         13.64         13.07         5.24 o
  -7   2   5          0.66          4.86         3.42 o
  -6   2   5         22.11         25.08         2.61 o
  -5   2   5         76.46         65.60         3.07 o
  -4   2   5       1443.92       1376.43        18.70 o
  -3   2   5        257.97        256.74         8.21 o
  -2   2   5         51.75         45.22         2.42 o
  -1   2   5        123.97        137.98         2.34 o
   0   2   5       1369.25       1422.68        15.97 o
   1   2   5       1495.64       1581.25        15.31 o
   2   2   5        875.14        852.59        11.45 o
   3   2   5       2727.60       2777.87        29.74 o
   4   2   5         14.95         13.19         3.53 o
   5   2   5         63.17         64.52         2.04 o
   6   2   5        459.36        451.24         6.21 o
   7   2   5        672.33        654.38        27.77 o
   8   2   5        379.00        364.30        11.97 o
   9   2   5        354.28        354.80        12.38 o
  10   2   5         43.29         48.83         6.37 o
  -7   3   5        274.65        290.83         6.88 o
  -6   3   5          0.52         -1.46         2.23 o
  -5   3   5          0.99          0.63         2.01 o
  -4   3   5        387.46        379.42         7.84 o
  -3   3   5        136.70        135.78         4.52 o
  -2   3   5       2679.97       2477.01        31.51 o
  -1   3   5         75.59         80.38         2.73 o
   0   3   5        197.35        201.06         4.05 o
   1   3   5        837.48        848.65         9.47 o
   2   3   5        751.11        688.20        12.36 o
   3   3   5       1215.18       1240.30        16.35 o
   4   3   5       1559.84       1536.93        19.51 o
   5   3   5        268.97        257.11         4.09 o
   6   3   5         22.89         30.04         1.71 o
   7   3   5        438.43        431.40         8.35 o
   8   3   5        304.93        325.58        10.57 o
   9   3   5        192.48        182.50         8.95 o
  10   3   5         96.26        105.92         7.77 o
  -6   4   5        154.78        145.50         5.22 o
  -5   4   5          2.39          3.06         2.36 o
  -4   4   5         74.27         70.85         3.49 o
  -3   4   5        332.11        318.99         6.30 o
  -2   4   5       1067.66       1007.26        14.36 o
  -1   4   5        522.83        481.79         9.72 o
   0   4   5       1874.44       1840.81        23.88 o
   1   4   5         66.79         76.74         1.91 o
   2   4   5          3.06          7.37         1.23 o
   3   4   5        352.60        346.74         6.73 o
   4   4   5        875.29        856.25        10.31 o
   5   4   5        588.94        626.33         8.09 o
   6   4   5        124.99        137.31         4.82 o
   7   4   5         35.08         32.25         3.08 o
   8   4   5        152.67        149.42         4.57 o
   9   4   5         57.07         60.73         3.91 o
  10   4   5        402.84        403.01        14.75 o
  -6   5   5        283.67        294.71        13.47 o
  -5   5   5        263.71        254.99         7.12 o
  -4   5   5         37.23         34.01         3.03 o
  -3   5   5         83.68         84.42         3.94 o
  -2   5   5        389.02        350.81         6.85 o
  -1   5   5        480.87        459.22         7.92 o
   0   5   5        799.28        788.89        19.19 o
   1   5   5        838.19        836.06        12.14 o
   2   5   5          6.37         10.57         1.66 o
   3   5   5        534.96        516.76         6.89 o
   4   5   5        615.67        605.25         8.81 o
   5   5   5       1004.71        945.92        14.37 o
   6   5   5        681.39        622.72        12.30 o
   7   5   5        361.38        354.18         6.97 o
   8   5   5         97.44         87.59         3.77 o
   9   5   5          2.52         -0.07         2.10 o
  10   5   5        389.04        402.34        14.90 o
  -5   6   5        178.49        177.08        11.33 o
  -4   6   5         51.50         51.10         3.58 o
  -3   6   5         28.71         25.92         2.85 o
  -2   6   5         40.41         38.63         3.15 o
  -1   6   5         24.34         32.66         2.61 o
   0   6   5        738.30        674.15        10.63 o
   1   6   5        412.45        412.87         7.89 o
   2   6   5         64.37         61.12         3.00 o
   3   6   5         40.38         40.43         2.40 o
   4   6   5        199.54        186.55         4.21 o
   5   6   5        940.82        881.82        13.21 o
   6   6   5        544.15        528.07         9.87 o
   7   6   5        137.54        156.57         7.25 o
   8   6   5         10.89         12.11         2.46 o
   9   6   5         39.62         41.49         3.30 o
  10   6   5          6.70          3.17         2.30 o
  -4   7   5        249.28        268.11        13.35 o
  -3   7   5        142.74        144.72         5.11 o
  -2   7   5         89.33         92.30         4.24 o
  -1   7   5         46.07         44.47         3.04 o
   0   7   5        228.68        195.46         5.12 o
   1   7   5        874.22        830.49        12.71 o
   2   7   5        690.71        665.23        10.68 o
   3   7   5         87.66         93.02         3.48 o
   4   7   5        463.12        423.33        11.00 o
   5   7   5         70.20         70.82         3.49 o
   6   7   5        152.52        153.93         7.73 o
   7   7   5        300.06        299.23         6.85 o
   8   7   5        101.82         99.41         4.44 o
   9   7   5         25.31         27.56         3.16 o
  10   7   5          0.45          1.91         4.56 o
  -3   8   5        112.41        125.56         9.49 o
  -2   8   5         40.57         45.40         4.42 o
  -1   8   5         19.44         20.34         2.86 o
   0   8   5         67.86         69.48         3.74 o
   1   8   5        392.57        381.01         9.04 o
   2   8   5        281.91        263.19         6.04 o
   3   8   5        133.52        138.22         5.04 o
   4   8   5         65.05         66.01         4.77 o
   5   8   5         73.43         71.87         6.57 o
   6   8   5        101.03         93.85         4.10 o
   7   8   5         28.76         30.59         3.12 o
   8   8   5        349.89        360.98         9.25 o
   9   8   5        126.01        129.86         6.31 o
  -1   9   5         46.37         40.20         4.29 o
   0   9   5         71.20         72.16         4.08 o
   1   9   5         25.72         28.21         3.07 o
   2   9   5         94.99         98.97         5.17 o
   3   9   5        310.86        311.60         9.26 o
   4   9   5        105.31        103.22         5.91 o
   5   9   5         27.15         27.60         4.18 o
   6   9   5         13.62         12.76         3.92 o
   7   9   5         36.14         39.11         4.52 o
   8   9   5        203.75        214.63        12.94 o
   1  10   5          1.46          1.66         2.75 o
   2  10   5         37.81         40.57         7.09 o
   3  10   5        124.49        122.77         9.32 o
   4  10   5         16.26         17.98         4.04 o
   5  10   5        209.27        192.36         7.87 o
   6  10   5        174.97        181.04        12.70 o
  -1 -10   6         73.76         79.47         8.19 o
   0 -10   6         27.80         33.87         6.28 o
  -6  -9   6          4.82          3.45         2.02 o
  -4  -9   6         31.40         33.45         6.72 o
  -3  -9   6        112.20        115.89         9.71 o
  -2  -9   6        125.80        134.43         9.50 o
  -1  -9   6        146.95        169.79        10.13 o
   0  -9   6         24.25         19.50         5.46 o
   1  -9   6         92.75        114.01         5.71 o
   2  -9   6          1.93          5.70         4.20 o
  -6  -8   6         98.78         99.16         4.32 o
  -5  -8   6        250.54        243.58         7.67 o
  -4  -8   6        147.32        153.72        10.39 o
  -3  -8   6          0.97          1.56         5.07 o
  -2  -8   6         36.59         30.04         5.87 o
  -1  -8   6        171.76        176.20         9.82 o
   0  -8   6        337.49        355.13        18.22 o
   1  -8   6         27.24         32.51         3.75 o
   2  -8   6         43.67         46.57         4.19 o
   3  -8   6          4.53         -0.18         4.09 o
  -7  -7   6          9.01          6.99         3.01 o
  -6  -7   6        211.96        213.78        12.04 o
  -5  -7   6        109.27        114.18         4.35 o
  -4  -7   6        231.76        233.87         6.72 o
  -3  -7   6         21.49         20.73         2.69 o
  -2  -7   6          4.04          3.97         4.53 o
  -1  -7   6         13.28         16.38         6.35 o
   0  -7   6       1009.46        979.70        18.10 o
   1  -7   6        199.52        196.49         6.59 o
   2  -7   6        548.70        531.10        11.73 o
   3  -7   6         48.45         51.67         4.23 o
   4  -7   6          4.07          4.72         2.85 o
   5  -7   6         88.32         84.43         7.70 o
  -8  -6   6         94.74        102.24         9.20 o
  -7  -6   6          0.77         -2.22         2.28 o
  -6  -6   6         32.01         30.17         3.57 o
  -5  -6   6        398.54        415.25         8.18 o
  -4  -6   6        309.42        314.73         6.65 o
  -3  -6   6         59.09         52.72         2.90 o
  -2  -6   6        238.38        240.44         5.74 o
  -1  -6   6          0.07         -0.50         2.13 o
   0  -6   6        916.80        926.10        19.24 o
   1  -6   6        343.78        351.18         8.64 o
   2  -6   6        245.52        235.66         8.46 o
   3  -6   6        878.12        875.32        16.75 o
   4  -6   6          6.82          9.90         4.02 o
   5  -6   6         28.74         28.37         3.71 o
   6  -6   6        138.23        140.04         9.23 o
  -8  -5   6         55.69         63.26         5.08 o
  -7  -5   6        125.90        129.04         4.94 o
  -6  -5   6         13.43         11.64         2.42 o
  -5  -5   6         81.81         73.66         5.03 o
  -4  -5   6         76.45         71.06         3.21 o
  -3  -5   6        679.51        674.35        10.52 o
  -2  -5   6       1410.20       1358.23        15.87 o
  -1  -5   6        187.37        187.64         4.11 o
   0  -5   6          2.09          5.55         2.22 o
   1  -5   6         22.87         26.57         7.11 o
   2  -5   6        166.43        175.92         5.79 o
   3  -5   6        753.37        729.40        14.20 o
   4  -5   6        308.46        310.18        11.54 o
   5  -5   6         73.53         77.40         3.88 o
   6  -5   6         34.54         33.67         3.78 o
   7  -5   6         47.00         48.67         6.37 o
  -8  -4   6         29.49         25.84         3.03 o
  -7  -4   6        744.44        687.78        11.78 o
  -6  -4   6        175.48        158.78         4.98 o
  -5  -4   6          2.61          1.44         2.19 o
  -4  -4   6        144.37        137.11         4.09 o
  -3  -4   6        236.96        256.09         4.37 o
  -2  -4   6       1571.28       1509.94        17.25 o
  -1  -4   6        388.45        365.91         5.30 o
   0  -4   6       1149.47       1148.91        19.70 o
   1  -4   6        535.52        514.35        10.43 o
   2  -4   6        316.99        317.89         6.45 o
   3  -4   6        195.67        181.82         4.87 o
   4  -4   6       1554.51       1511.67        25.70 o
   5  -4   6        360.68        340.67         8.61 o
   6  -4   6        173.39        167.76         5.21 o
   7  -4   6         28.72         31.16         4.20 o
   8  -4   6         32.26         41.59         6.37 o
  -8  -3   6         13.57         16.87         3.66 o
  -7  -3   6        406.58        397.41         8.15 o
  -6  -3   6        436.74        417.43         8.08 o
  -5  -3   6         23.73         26.02         2.50 o
  -4  -3   6         22.61         21.80         2.58 o
  -3  -3   6         85.70         85.25         2.51 o
  -2  -3   6        211.19        199.44         3.84 o
  -1  -3   6       1104.37       1034.05        14.86 o
   0  -3   6       2272.24       2233.41        32.03 o
   1  -3   6         28.24         23.30         2.38 o
   2  -3   6          4.52          5.86         1.75 o
   3  -3   6        274.97        259.04         7.76 o
   4  -3   6        661.37        621.85        10.03 o
   5  -3   6        983.85        929.87        13.85 o
   6  -3   6        632.38        606.64        24.94 o
   7  -3   6        127.25        130.96         6.60 o
   8  -3   6          8.79         13.83         3.35 o
  -8  -2   6         10.29         12.03         3.43 o
  -7  -2   6         64.91         66.63         4.72 o
  -6  -2   6        318.87        311.28         6.59 o
  -5  -2   6        860.95        843.31        12.75 o
  -4  -2   6        146.43        146.78         3.49 o
  -3  -2   6         12.05         14.47         1.39 o
  -2  -2   6         81.58         92.88         4.31 o
  -1  -2   6       1142.28       1137.84        13.04 o
   0  -2   6       1094.06       1108.47        12.60 o
   1  -2   6       1757.11       1672.74        21.14 o
   2  -2   6        180.66        176.84         4.23 o
   3  -2   6        126.51        126.18         3.63 o
   4  -2   6         49.22         40.17         2.48 o
   5  -2   6       1298.07       1281.38        17.75 o
   6  -2   6        135.58        132.64         4.39 o
   7  -2   6        160.62        157.11         5.90 o
   8  -2   6         64.27         62.58         4.54 o
   9  -2   6          0.95          1.16         2.43 o
  -8  -1   6         35.12         35.92         4.15 o
  -7  -1   6          0.71         -2.75         2.75 o
  -6  -1   6        284.69        259.87         7.55 o
  -5  -1   6        700.91        718.28        14.13 o
  -4  -1   6        799.30        761.90        10.05 o
  -3  -1   6       1838.21       1853.91        23.52 o
  -2  -1   6          1.43          4.05         1.67 o
  -1  -1   6          4.04          6.72         3.21 o
   0  -1   6        694.27        682.19         8.11 o
   1  -1   6       1131.89       1097.30        11.02 o
   2  -1   6       2196.97       2240.52        28.23 o
   3  -1   6        555.22        523.17         8.07 o
   4  -1   6        322.72        331.97         5.99 o
   5  -1   6        845.53        819.98        12.06 o
   6  -1   6         87.95         79.59         4.02 o
   7  -1   6       1058.99       1044.96        15.30 o
   8  -1   6        684.18        666.99        13.03 o
   9  -1   6         16.30         16.75         4.95 o
  -8   0   6         72.51         66.56         7.65 o
  -7   0   6         20.42         16.27         3.67 o
  -6   0   6          7.74          4.44         2.77 o
  -5   0   6        356.44        348.37         6.53 o
  -4   0   6        795.94        768.42        11.28 o
  -3   0   6        292.48        283.58         4.48 o
  -2   0   6        595.67        595.14         8.51 o
  -1   0   6         39.92         43.04         1.66 o
   0   0   6        652.12        688.95         8.17 o
   1   0   6       1797.02       1873.57        18.13 o
   2   0   6       1412.18       1433.25        14.36 o
   3   0   6        560.36        486.05         6.01 o
   4   0   6        551.11        515.72        14.29 o
   5   0   6         31.80         24.87         2.06 o
   6   0   6         62.04         62.59         4.18 o
   7   0   6       1038.41       1051.05        15.17 o
   8   0   6        474.30        480.83        11.05 o
   9   0   6        193.93        188.45         6.64 o
  10   0   6         58.42         52.97         6.61 o
  -7   1   6        223.55        215.91         7.75 o
  -6   1   6        188.36        191.73         5.06 o
  -5   1   6         49.26         51.32         2.87 o
  -4   1   6         41.95         45.22         2.49 o
  -3   1   6        223.33        213.60         4.51 o
  -2   1   6       1965.59       1917.46        21.19 o
  -1   1   6        608.76        572.31         8.00 o
   0   1   6          2.04          4.66         1.62 o
   1   1   6          3.33          6.19         0.80 o
   2   1   6        572.60        546.70         5.95 o
   3   1   6       3547.68       3590.89        38.31 o
   4   1   6        627.10        608.11         6.63 o
   5   1   6        708.69        704.28         8.61 o
   6   1   6         18.33         25.34         4.69 o
   7   1   6          2.36          1.25         2.23 o
   8   1   6        353.68        339.56        11.75 o
   9   1   6        422.91        410.05        14.61 o
  10   1   6         57.29         57.28        11.95 o
  -7   2   6        305.51        307.23        16.97 o
  -6   2   6         28.46         26.76         2.73 o
  -5   2   6        208.03        195.65         4.93 o
  -4   2   6        233.20        214.05         5.01 o
  -3   2   6        268.48        260.55         5.32 o
  -2   2   6       2600.56       2518.09        31.93 o
  -1   2   6       1061.30       1041.92        16.78 o
   0   2   6        302.91        278.85         4.01 o
   1   2   6       1005.08       1023.73        10.34 o
   2   2   6          7.95          8.01         0.96 o
   3   2   6       1276.36       1343.13        13.34 o
   4   2   6        967.36        940.14        10.95 o
   5   2   6        782.56        781.71         9.46 o
   6   2   6        183.83        198.47         4.19 o
   7   2   6          7.19         11.58         4.28 o
   8   2   6         10.91          8.45         3.43 o
   9   2   6        428.03        427.10        14.34 o
  -6   3   6        174.23        171.78         5.25 o
  -5   3   6        291.84        266.62         6.07 o
  -4   3   6         36.65         32.31         2.55 o
  -3   3   6        169.58        149.30         5.88 o
  -2   3   6        951.20        898.87        12.98 o
  -1   3   6        908.16        889.55        12.63 o
   0   3   6        683.27        645.81        11.26 o
   1   3   6        506.32        495.62         6.35 o
   2   3   6        654.31        645.11         6.98 o
   3   3   6        425.33        416.12         5.61 o
   4   3   6        420.92        421.81         5.75 o
   5   3   6       1621.34       1602.16        18.06 o
   6   3   6        657.55        627.96         8.86 o
   7   3   6        192.66        186.58        16.31 o
   8   3   6        199.67        183.15         8.45 o
  10   3   6        193.24        201.97        10.39 o
  -6   4   6        294.92        296.39         8.76 o
  -5   4   6         81.52         73.10         3.81 o
  -4   4   6        281.24        267.95         6.16 o
  -3   4   6         80.10         66.00         3.89 o
  -2   4   6         13.27         13.39         2.67 o
  -1   4   6        274.55        294.13         5.75 o
   0   4   6        974.00        940.89        13.34 o
   1   4   6        525.07        522.78         8.23 o
   2   4   6         50.29         49.95         5.57 o
   3   4   6         88.56         95.28         2.42 o
   4   4   6          0.87          2.88         1.17 o
   5   4   6       1089.25       1060.01        12.63 o
   6   4   6        243.95        230.39         4.94 o
   7   4   6        521.32        555.85         9.25 o
   8   4   6         73.41         73.54         6.22 o
   9   4   6         42.35         37.48         5.47 o
  10   4   6         80.53         74.75         7.16 o
  -5   5   6         71.76         74.22         4.11 o
  -4   5   6        361.51        348.94         7.46 o
  -3   5   6        264.88        246.35         5.83 o
  -2   5   6        163.27        150.38         4.58 o
  -1   5   6         54.66         54.21         2.94 o
   0   5   6       1407.25       1280.09        17.75 o
   1   5   6        146.41        150.06         4.03 o
   2   5   6       1225.10       1107.42        15.41 o
   3   5   6       2065.93       2004.02        25.32 o
   4   5   6         38.88         42.14         2.13 o
   5   5   6         59.17         61.51         2.36 o
   6   5   6          8.43         13.05         2.08 o
   7   5   6        487.99        500.19         8.78 o
   8   5   6        257.17        261.42         7.40 o
   9   5   6        341.11        376.07        13.77 o
  -4   6   6        448.42        453.81         9.10 o
  -3   6   6        169.88        164.78         5.24 o
  -2   6   6        205.88        195.16         5.40 o
  -1   6   6        103.15         99.81         3.97 o
   0   6   6        192.14        167.76         4.57 o
   1   6   6          3.79          3.41         1.78 o
   2   6   6        994.91        912.83        13.44 o
   3   6   6        464.44        468.47         9.83 o
   4   6   6        223.22        217.43         4.51 o
   5   6   6          2.85          2.60         2.10 o
   6   6   6          1.51          2.75         2.09 o
   7   6   6        341.49        316.38         6.81 o
   8   6   6        101.28        101.86         4.37 o
   9   6   6        331.98        344.37         7.55 o
  -3   7   6         45.08         45.55         3.65 o
  -2   7   6        450.90        439.14         8.86 o
  -1   7   6        204.31        182.19         5.27 o
   0   7   6        201.37        184.55         5.13 o
   1   7   6         45.70         47.64         4.64 o
   2   7   6          5.82          3.96         1.99 o
   3   7   6        308.01        305.91         7.83 o
   4   7   6        368.32        355.62         6.92 o
   5   7   6        185.90        179.27         6.58 o
   6   7   6         38.49         35.84         2.93 o
   7   7   6         46.39         56.53         4.04 o
   8   7   6        189.75        198.31         5.71 o
   9   7   6        112.80        121.47         4.87 o
  -2   8   6        133.74        145.82        10.62 o
  -1   8   6         79.02         76.87         4.16 o
   0   8   6        332.99        327.94         7.35 o
   1   8   6          1.66          3.26         2.25 o
   2   8   6          0.07          0.57         2.07 o
   3   8   6        117.91        112.63         4.10 o
   4   8   6        136.37        125.90         6.02 o
   5   8   6        207.61        214.41         7.54 o
   6   8   6        312.79        332.14        22.50 o
   7   8   6         38.21         36.63         3.26 o
   8   8   6         15.44         11.82         2.91 o
   9   8   6          7.04         14.60         5.55 o
   0   9   6        285.09        296.34         9.27 o
   1   9   6        175.14        172.50         6.54 o
   2   9   6        178.36        193.66         5.64 o
   3   9   6         11.89         12.28         3.84 o
   4   9   6        149.91        150.35         7.05 o
   5   9   6         94.06         92.06         7.65 o
   6   9   6        150.26        147.40        13.28 o
   7   9   6        134.64        146.58         7.15 o
   8   9   6         84.97         91.37         9.33 o
   3  10   6          3.69         -4.46         4.46 o
   4  10   6          8.07          6.19         5.29 o
  -3  -9   7         20.94         21.03         6.20 o
  -2  -9   7          0.34          1.55         5.10 o
  -1  -9   7         94.99         93.64         8.66 o
   0  -9   7          3.78          8.56         4.95 o
   1  -9   7        468.21        481.80        16.94 o
   2  -9   7         59.07         61.34         6.95 o
  -6  -8   7         12.45         15.52         3.26 o
  -5  -8   7          2.76         -0.56         5.01 o
  -4  -8   7        146.21        140.37        10.43 o
  -3  -8   7        306.60        348.16        15.10 o
  -2  -8   7         12.64         16.91         5.78 o
  -1  -8   7          4.44          3.71         5.17 o
   0  -8   7         76.64         70.29         7.15 o
   1  -8   7        164.91        164.32         6.53 o
   2  -8   7        274.30        277.45         8.21 o
   3  -8   7        221.07        229.70        16.95 o
  -6  -7   7          4.17          5.67         2.38 o
  -5  -7   7          4.18          3.86         2.52 o
  -4  -7   7         47.44         35.32         6.36 o
  -3  -7   7        283.11        290.93        13.05 o
  -2  -7   7        719.18        694.73        21.70 o
  -1  -7   7         21.23         25.36         5.39 o
   0  -7   7         63.11         58.22         4.17 o
   1  -7   7         44.39         42.12         7.09 o
   2  -7   7        169.67        182.22         6.69 o
   3  -7   7        286.35        280.54        16.32 o
   4  -7   7         18.18         21.50         3.73 o
  -7  -6   7         68.47         70.23         4.27 o
  -6  -6   7        337.81        340.25         9.19 o
  -5  -6   7          0.99          2.25         2.23 o
  -4  -6   7          7.61          3.21         2.40 o
  -3  -6   7        427.58        424.36         9.72 o
  -2  -6   7        505.82        498.81        16.92 o
  -1  -6   7        237.84        259.03         7.22 o
   0  -6   7        553.46        526.79        11.36 o
   1  -6   7         52.40         58.44         6.74 o
   2  -6   7        375.84        365.29         9.22 o
   3  -6   7        404.06        400.76        10.83 o
   4  -6   7        135.10        134.57         5.88 o
   5  -6   7        678.02        660.05        14.22 o
  -7  -5   7        165.50        154.66         5.43 o
  -6  -5   7         73.12         83.22         4.88 o
  -5  -5   7        148.35        150.75         4.83 o
  -4  -5   7         35.42         34.84         2.73 o
  -3  -5   7          5.34          8.12         3.00 o
  -2  -5   7        182.08        172.29         3.66 o
  -1  -5   7        397.11        399.17         8.99 o
   0  -5   7        234.40        247.53         6.85 o
   1  -5   7        203.71        207.59         7.59 o
   2  -5   7          1.53          6.29         2.48 o
   3  -5   7         12.28         14.36         3.04 o
   4  -5   7        614.99        577.13        12.43 o
   5  -5   7        367.38        349.30         9.13 o
   6  -5   7        217.26        216.55         6.23 o
   7  -5   7         87.06         84.55         7.66 o
  -7  -4   7         89.83         88.52         4.38 o
  -6  -4   7         76.97         87.43         4.15 o
  -5  -4   7        287.31        282.70         7.60 o
  -4  -4   7        718.87        687.68        11.01 o
  -3  -4   7          5.36          9.14         2.35 o
  -2  -4   7          6.21          5.93         1.33 o
  -1  -4   7        747.48        732.09        10.58 o
   0  -4   7        967.27        974.28        33.63 o
   1  -4   7        650.71        655.83        29.99 o
   2  -4   7        522.34        505.08        11.88 o
   3  -4   7        168.53        166.16         4.82 o
   4  -4   7         66.35         62.45         3.51 o
   5  -4   7        242.65        225.33         5.86 o
   6  -4   7        455.01        439.70        10.60 o
   7  -4   7         62.73         63.12         4.83 o
   8  -4   7         69.80         79.60         7.46 o
  -7  -3   7          9.58          7.97         4.71 o
  -6  -3   7        205.72        201.30         5.53 o
  -5  -3   7        292.72        286.25         7.34 o
  -4  -3   7       1181.41       1138.86        16.33 o
  -3  -3   7         19.10         23.02         1.66 o
  -2  -3   7       1056.97       1057.18        12.63 o
  -1  -3   7        143.66        142.68         3.99 o
   0  -3   7        292.00        280.41         6.81 o
   1  -3   7       1037.01        994.74        17.52 o
   2  -3   7        800.07        737.80        11.30 o
   3  -3   7        747.31        708.54        11.10 o
   4  -3   7          2.23          4.08         2.07 o
   5  -3   7         14.89         11.01         2.35 o
   6  -3   7        239.72        235.14         5.92 o
   7  -3   7        714.25        695.71        14.51 o
   8  -3   7        162.33        162.30         6.89 o
  -7  -2   7         96.52         90.70         5.38 o
  -6  -2   7          5.50          6.44         3.06 o
  -5  -2   7        269.39        274.93         6.14 o
  -4  -2   7        943.51        921.51        16.27 o
  -3  -2   7        284.43        295.68         4.86 o
  -2  -2   7        358.07        366.79         5.44 o
  -1  -2   7        338.35        338.90         4.95 o
   0  -2   7        114.51        119.19         2.47 o
   1  -2   7        772.73        777.56        11.47 o
   2  -2   7       1965.84       1882.35        30.32 o
   3  -2   7        518.53        501.17         8.38 o
   4  -2   7         25.27         24.14         2.29 o
   5  -2   7        446.25        415.70         7.71 o
   6  -2   7        392.32        388.56         8.80 o
   7  -2   7        701.43        667.98        11.70 o
   8  -2   7        204.15        204.00        10.81 o
   9  -2   7        215.51        230.95         8.71 o
  -7  -1   7        300.89        295.90         8.76 o
  -6  -1   7        184.95        181.80         6.47 o
  -5  -1   7          7.22          7.54         2.64 o
  -4  -1   7         15.48         16.95         1.65 o
  -3  -1   7        520.92        517.18         7.98 o
  -2  -1   7        689.85        688.26         8.69 o
  -1  -1   7        390.43        368.56         5.23 o
   0  -1   7        281.89        265.55         4.10 o
   1  -1   7          1.60          1.37         0.84 o
   2  -1   7        726.19        690.67        15.32 o
   3  -1   7        570.29        510.25         8.21 o
   4  -1   7       1448.28       1385.41        18.70 o
   5  -1   7        718.62        703.62        10.86 o
   6  -1   7         32.13         29.03         2.62 o
   7  -1   7          2.86          6.34         2.26 o
   8  -1   7         82.63         87.50         4.21 o
   9  -1   7        120.55        128.97         6.20 o
  -7   0   7        134.05        143.84         6.50 o
  -6   0   7        151.44        136.48         5.91 o
  -5   0   7         59.76         63.01         3.20 o
  -4   0   7        161.81        137.32         5.64 o
  -3   0   7       2093.42       1970.61        30.38 o
  -2   0   7        934.30        937.60        11.26 o
  -1   0   7        518.85        504.02         6.62 o
   0   0   7       3799.09       3956.72        42.13 o
   1   0   7         10.99          9.56         0.97 o
   2   0   7          3.89          3.07         0.80 o
   3   0   7        872.29        855.48        17.41 o
   4   0   7        613.54        558.90         8.68 o
   5   0   7       1089.26       1090.63        16.57 o
   6   0   7        624.19        608.51         9.83 o
   7   0   7         38.46         33.90         2.73 o
   8   0   7        151.61        148.77         7.51 o
   9   0   7         27.66         32.36         3.93 o
  -7   1   7         83.58         70.94         7.82 o
  -6   1   7        150.25        148.09         7.69 o
  -5   1   7        375.78        383.02         7.37 o
  -4   1   7        163.81        150.31         4.21 o
  -3   1   7        148.05        141.05         3.84 o
  -2   1   7          3.48          6.40         1.64 o
  -1   1   7        612.17        587.26         7.47 o
   0   1   7       1792.91       1844.32        23.47 o
   1   1   7        830.68        780.52         8.29 o
   2   1   7         97.58         90.74         1.96 o
   3   1   7         41.48         41.51         1.58 o
   4   1   7        213.18        188.35         4.12 o
   5   1   7        496.92        474.66         7.75 o
   6   1   7       1102.29       1081.99        15.25 o
   7   1   7        480.41        471.92        14.21 o
   8   1   7          1.71         -2.54         2.54 o
   9   1   7         38.99         47.63         5.07 o
  10   1   7        142.80        145.87         9.19 o
  -6   2   7        153.00        149.39         4.90 o
  -5   2   7        657.65        615.54        12.96 o
  -4   2   7        380.27        365.78         7.00 o
  -3   2   7        377.50        355.93         6.62 o
  -2   2   7         34.80         36.70         2.33 o
  -1   2   7         23.67         26.72         4.11 o
   0   2   7        466.60        474.40         6.19 o
   1   2   7       2199.86       2182.50        21.15 o
   2   2   7        165.12        160.50         3.13 o
   3   2   7        124.16        133.16         2.46 o
   4   2   7         97.83        103.42         3.72 o
   5   2   7        243.60        224.30         3.83 o
   6   2   7        762.09        734.86        15.88 o
   7   2   7        440.03        430.14        12.53 o
   8   2   7        317.82        285.70        10.63 o
   9   2   7          4.52          4.40         4.20 o
  10   2   7         13.01          8.48         5.33 o
  -6   3   7         29.39         35.52         5.64 o
  -5   3   7         34.78         39.35         3.92 o
  -4   3   7        585.83        561.13         9.60 o
  -3   3   7        433.56        398.92         7.38 o
  -2   3   7        255.06        239.85         5.21 o
  -1   3   7         52.46         53.23         3.01 o
   0   3   7         23.28         19.73         2.14 o
   1   3   7       1273.46       1244.23        16.18 o
   2   3   7        709.36        672.53         7.40 o
   3   3   7       2374.21       2319.94        22.54 o
   4   3   7        453.84        455.74         6.22 o
   5   3   7        124.65        121.89         2.93 o
   6   3   7          3.87          6.43         1.57 o
   7   3   7        469.13        449.39        13.54 o
   8   3   7        444.55        410.93        13.43 o
   9   3   7        217.25        224.86        10.05 o
  -5   4   7         35.84         34.04         3.17 o
  -4   4   7        298.15        311.62         6.92 o
  -3   4   7        443.40        412.42         8.22 o
  -2   4   7        632.40        606.43         9.94 o
  -1   4   7         10.17         16.99         2.08 o
   0   4   7         13.25         13.69         1.87 o
   1   4   7        391.11        402.78         8.15 o
   2   4   7        706.17        665.24        10.02 o
   3   4   7       1085.88       1090.03        12.88 o
   4   4   7        223.32        230.13         4.07 o
   5   4   7        230.86        227.83         4.17 o
   6   4   7          3.51          3.44         1.43 o
   7   4   7        462.45        437.56        19.78 o
   8   4   7        242.99        237.59         9.55 o
   9   4   7        195.73        196.50         9.49 o
  -4   5   7         19.42         19.55         2.85 o
  -3   5   7         22.76         22.32         2.71 o
  -2   5   7        324.61        315.96         6.71 o
  -1   5   7        902.24        866.50        16.09 o
   0   5   7        168.97        140.80         4.20 o
   1   5   7        113.69        102.81         6.34 o
   2   5   7        295.55        289.06         6.67 o
   3   5   7          9.25          7.65         1.94 o
   4   5   7        468.14        487.48         6.90 o
   5   5   7        738.78        747.48         9.69 o
   6   5   7          7.35         10.48         2.09 o
   7   5   7          0.76         -0.16         1.95 o
   8   5   7         89.49        100.84         6.98 o
   9   5   7        153.12        182.17         9.43 o
  -4   6   7          6.16         13.43         5.28 o
  -3   6   7          6.72          6.33         2.52 o
  -2   6   7        276.21        258.07         6.26 o
  -1   6   7        291.39        279.25         6.37 o
   0   6   7        285.78        275.51         6.15 o
   1   6   7        209.31        210.75         5.22 o
   2   6   7         16.90         20.25         2.79 o
   3   6   7        165.83        153.98         5.39 o
   4   6   7        225.47        213.34         5.77 o
   5   6   7       1002.03        990.89        14.59 o
   6   6   7        155.52        165.01         4.96 o
   7   6   7         40.84         43.76         6.80 o
   8   6   7         52.12         55.01         3.39 o
   9   6   7         17.82         21.07         5.28 o
  -2   7   7          9.32          8.64         2.73 o
  -1   7   7        135.27        144.68         5.03 o
   0   7   7        353.85        336.24         7.26 o
   1   7   7        324.69        331.27         7.10 o
   2   7   7        110.86        109.11         4.13 o
   3   7   7         10.32          9.23         2.93 o
   4   7   7          3.44          4.67         2.31 o
   5   7   7        987.74        992.15        25.41 o
   6   7   7        138.46        142.64         9.15 o
   7   7   7        127.64        140.43         4.98 o
   8   7   7        185.51        209.77         6.00 o
   9   7   7          0.00         -1.89         1.89 o
  -1   8   7          3.25          3.35         2.64 o
   0   8   7        261.69        262.99         6.75 o
   1   8   7        263.51        254.14         6.35 o
   2   8   7         28.36         32.64         3.04 o
   3   8   7        107.01        108.76         4.36 o
   4   8   7          0.52         -1.86         2.96 o
   5   8   7          2.98          2.39         3.20 o
   6   8   7        217.64        203.02        15.49 o
   7   8   7        117.11        119.04         6.48 o
   8   8   7         16.54         17.82         3.27 o
   9   8   7          6.01          6.81         4.86 o
   1   9   7         37.30         38.60         4.04 o
   2   9   7        100.65        104.56         5.48 o
   3   9   7        151.50        148.75        16.10 o
   4   9   7         48.25         46.77         8.35 o
   5   9   7        133.15        150.34        10.88 o
   6   9   7         94.95         99.16         6.27 o
   7   9   7         99.81        103.24         9.86 o
  -4  -8   8          7.87          7.85         5.36 o
  -3  -8   8        232.99        229.87        12.20 o
  -2  -8   8         78.71         79.14         8.20 o
  -1  -8   8        184.29        189.76        10.81 o
   0  -8   8        352.56        360.92        14.82 o
   1  -8   8          4.87          3.58         3.22 o
   2  -8   8          4.84          4.22         5.47 o
   3  -8   8        127.23        132.54         9.07 o
  -6  -7   8        116.03        142.79         7.06 o
  -5  -7   8         20.13         22.80         6.31 o
  -4  -7   8         64.37         66.80         7.66 o
  -3  -7   8          0.58          3.42         5.13 o
  -2  -7   8          9.38          4.00         5.02 o
  -1  -7   8        262.32        280.67        12.47 o
   0  -7   8        232.19        223.55         7.16 o
   1  -7   8         85.14         75.67         4.89 o
   2  -7   8        195.02        201.88         7.18 o
   3  -7   8         65.03         66.18         4.89 o
   4  -7   8        115.83        123.96         6.14 o
  -6  -6   8        127.52        133.02         5.03 o
  -5  -6   8        118.33        122.89         6.23 o
  -4  -6   8        169.24        160.63         9.72 o
  -3  -6   8        231.88        231.22        11.34 o
  -2  -6   8          0.84          2.99         4.45 o
  -1  -6   8        353.65        349.86         8.77 o
   0  -6   8        204.83        214.01         6.90 o
   1  -6   8        619.86        621.07        13.18 o
   2  -6   8        456.19        445.70        10.69 o
   3  -6   8         85.67         95.84         7.09 o
   4  -6   8         10.16          9.13         3.88 o
   5  -6   8         72.26         68.38         5.05 o
   6  -6   8         83.12         86.51         5.59 o
  -7  -5   8         51.75         55.69         6.16 o
  -6  -5   8        265.08        249.81         7.80 o
  -5  -5   8        281.30        284.37         6.74 o
  -4  -5   8        152.03        159.81         4.85 o
  -3  -5   8        398.64        418.56        15.21 o
  -2  -5   8         24.98         27.26         5.00 o
  -1  -5   8          3.42          8.35         2.54 o
   0  -5   8         83.52         79.89         4.47 o
   1  -5   8        742.70        737.66        14.61 o
   2  -5   8        251.89        227.40        16.75 o
   3  -5   8        760.62        739.94        14.99 o
   4  -5   8          1.59          2.52         3.29 o
   5  -5   8          9.18          6.06         2.86 o
   6  -5   8         27.75         27.23         3.96 o
   7  -5   8        141.03        138.45         9.02 o
  -7  -4   8        212.25        220.03         7.72 o
  -6  -4   8         61.07         68.18         4.61 o
  -5  -4   8          1.55          3.24         2.26 o
  -4  -4   8        405.85        409.57         7.87 o
  -3  -4   8        276.27        284.01         6.00 o
  -2  -4   8       1129.94       1113.32        17.89 o
  -1  -4   8          3.40          9.46         5.48 o
   0  -4   8         18.90         24.92         4.21 o
   1  -4   8        308.29        301.91         7.74 o
   2  -4   8        201.16        186.51         7.24 o
   3  -4   8        947.36        894.00        13.85 o
   4  -4   8        246.01        240.68         6.24 o
   5  -4   8         14.22         12.67         2.64 o
   6  -4   8         64.63         68.41         4.04 o
   7  -4   8        260.46        260.69         8.53 o
  -7  -3   8        215.00        224.66        16.51 o
  -6  -3   8        102.16         93.96         5.39 o
  -5  -3   8          0.14         -1.13         2.43 o
  -4  -3   8          3.19          3.84         2.07 o
  -3  -3   8          9.54          8.30         1.55 o
  -2  -3   8       1613.39       1557.88        17.97 o
  -1  -3   8        214.53        213.39         9.00 o
   0  -3   8         90.68         90.87         6.70 o
   1  -3   8         46.42         45.21         6.99 o
   2  -3   8          9.60          6.24         2.05 o
   3  -3   8        362.76        330.45         6.83 o
   4  -3   8        923.68        874.60        13.47 o
   5  -3   8        725.25        686.20        11.42 o
   6  -3   8         37.95         35.42         3.29 o
   7  -3   8         72.94         67.45         4.10 o
   8  -3   8         10.08         11.57         3.50 o
  -7  -2   8        265.95        270.59         8.40 o
  -6  -2   8        248.74        245.85         7.77 o
  -5  -2   8         36.84         33.73         4.44 o
  -4  -2   8          4.82          2.42         2.19 o
  -3  -2   8        132.48        127.45         3.57 o
  -2  -2   8        999.65        991.78        16.61 o
  -1  -2   8       1108.48       1099.14        13.00 o
   0  -2   8       1140.22       1152.53        19.67 o
   1  -2   8        630.65        609.34        11.74 o
   2  -2   8         99.23         94.61         3.57 o
   3  -2   8        119.36        113.79         3.84 o
   4  -2   8        945.63        907.98        13.58 o
   5  -2   8       1037.17        985.86        14.74 o
   6  -2   8        133.91        129.39         4.78 o
   7  -2   8        546.63        512.25         9.60 o
   8  -2   8        101.32         97.35         5.06 o
  -7  -1   8          3.26          8.30         5.25 o
  -6  -1   8        344.94        330.13         9.28 o
  -5  -1   8        325.18        323.33         8.54 o
  -4  -1   8          8.92          8.65         2.17 o
  -3  -1   8         14.36         13.29         1.65 o
  -2  -1   8          3.78          6.76         1.91 o
  -1  -1   8        408.89        401.44         5.73 o
   0  -1   8       1774.43       1801.08        20.06 o
   1  -1   8        202.59        181.48         4.37 o
   2  -1   8        462.89        440.69         7.54 o
   3  -1   8          0.95          2.78         1.73 o
   4  -1   8         73.25         68.31         3.79 o
   5  -1   8        758.80        720.37        11.31 o
   6  -1   8        196.31        183.32         5.02 o
   7  -1   8        426.83        388.96        11.43 o
   8  -1   8         12.18         14.57         2.81 o
   9  -1   8          1.43          0.28         2.58 o
  -6   0   8        250.44        262.08         8.34 o
  -5   0   8        370.77        364.80        10.29 o
  -4   0   8        811.75        761.23        11.65 o
  -3   0   8        340.89        348.88         7.43 o
  -2   0   8        447.71        422.07         6.13 o
  -1   0   8        452.87        453.81         6.29 o
   0   0   8        403.67        411.62         5.72 o
   1   0   8        297.50        273.13         3.85 o
   2   0   8       1737.97       1722.17        24.51 o
   3   0   8        114.88        113.42         3.49 o
   4   0   8          9.68         14.81         2.11 o
   5   0   8        439.00        432.97         7.66 o
   6   0   8        395.65        394.37         7.45 o
   7   0   8        673.46        646.56        11.07 o
   8   0   8        128.88        123.11         4.74 o
   9   0   8         86.66         84.66         5.81 o
  -6   1   8          0.58          3.31         3.27 o
  -5   1   8        127.54        139.04         6.37 o
  -4   1   8        335.43        321.00         6.51 o
  -3   1   8        304.84        293.48         5.89 o
  -2   1   8        616.55        590.86        10.86 o
  -1   1   8         41.11         41.98         2.27 o
   0   1   8        141.96        147.86         3.15 o
   1   1   8        424.53        424.01         5.24 o
   2   1   8       1198.11       1192.09        12.20 o
   3   1   8       1553.03       1513.30        19.82 o
   4   1   8         81.24         80.74         3.14 o
   5   1   8        316.48        321.06         6.16 o
   6   1   8        323.39        330.94         6.59 o
   7   1   8        201.01        197.58         5.29 o
   8   1   8        408.10        399.38         8.38 o
   9   1   8        333.92        336.25         9.42 o
  -6   2   8          0.76         -1.17         5.22 o
  -5   2   8          1.75          0.23         2.19 o
  -4   2   8        340.16        341.32        15.05 o
  -3   2   8        259.79        256.25         5.69 o
  -2   2   8       1041.23        984.30        16.70 o
  -1   2   8         26.34         32.84         3.40 o
   0   2   8        114.70        114.07         3.35 o
   1   2   8         85.83         84.58         2.20 o
   2   2   8       1671.76       1666.83        16.59 o
   3   2   8       1396.93       1428.65        14.43 o
   4   2   8        107.54        106.49         4.67 o
   5   2   8        627.52        616.44         9.57 o
   6   2   8          0.12          0.59         1.83 o
   7   2   8        114.80        105.21         3.96 o
   8   2   8        541.02        520.53        18.79 o
   9   2   8        348.44        351.72        15.01 o
  -5   3   8         68.60         73.86         3.92 o
  -4   3   8         17.90         21.75         2.68 o
  -3   3   8        130.46        123.20         4.13 o
  -2   3   8        656.82        637.33        10.26 o
  -1   3   8        112.50        104.30         4.06 o
   0   3   8       1435.39       1335.39        21.55 o
   1   3   8          3.93          4.22         1.93 o
   2   3   8         62.26         69.82         2.61 o
   3   3   8        374.20        378.53         4.91 o
   4   3   8        440.86        436.56         5.50 o
   5   3   8        360.15        371.30         7.40 o
   6   3   8         75.77         83.45         3.94 o
   7   3   8         25.14         25.04         4.27 o
   8   3   8         25.08         34.82         4.92 o
   9   3   8        298.49        280.07        11.41 o
  -5   4   8        125.15        124.47         6.06 o
  -4   4   8        354.56        348.46         7.53 o
  -3   4   8        105.11         96.96         4.12 o
  -2   4   8        259.67        250.50         7.32 o
  -1   4   8        835.64        769.64        11.92 o
   0   4   8        363.89        340.93         7.60 o
   1   4   8         68.56         76.41         4.83 o
   2   4   8        672.57        650.72        13.10 o
   3   4   8        367.36        347.77         5.30 o
   4   4   8       1153.95       1139.77        12.04 o
   5   4   8        467.01        483.00         7.75 o
   6   4   8        305.58        300.23         7.66 o
   7   4   8        501.89        457.02        14.01 o
   8   4   8          1.89          2.42         3.74 o
  -4   5   8         89.08         98.54         5.68 o
  -3   5   8         17.94         14.01         2.67 o
  -2   5   8          1.05          2.36         2.31 o
  -1   5   8        261.91        262.37         6.08 o
   0   5   8        266.71        262.78         5.91 o
   1   5   8        222.50        228.22         5.23 o
   2   5   8        420.52        379.38         8.21 o
   3   5   8         12.57         19.09         2.15 o
   4   5   8         80.55         85.22         3.43 o
   5   5   8        269.69        276.20         5.77 o
   6   5   8        276.06        277.32        15.29 o
   8   5   8         95.59        107.31         7.11 o
   9   5   8         21.10         19.33         5.05 o
  -3   6   8        159.89        162.38        11.15 o
  -2   6   8         43.33         43.36         3.98 o
  -1   6   8         16.02         21.07         2.71 o
   0   6   8        227.29        212.37         5.58 o
   1   6   8        298.90        299.80         6.52 o
   2   6   8        531.14        477.61         9.54 o
   3   6   8        204.53        194.22         5.71 o
   4   6   8         38.41         42.08         2.81 o
   5   6   8        123.48        122.42         4.19 o
   6   6   8         15.65         18.89         2.58 o
   7   6   8        562.14        592.54        12.23 o
   8   6   8         95.40         98.58         7.46 o
   9   6   8          2.32          5.39         4.43 o
  -2   7   8        208.63        239.02        12.97 o
  -1   7   8         31.43         36.36         3.30 o
   0   7   8         10.16         14.15         2.75 o
   1   7   8        114.38        115.12         4.37 o
   2   7   8         31.79         31.69         2.92 o
   3   7   8        660.41        631.76        15.67 o
   4   7   8        131.68        123.24         4.89 o
   6   7   8          0.81          4.81         3.30 o
   7   7   8        120.12        131.33         6.19 o
   8   7   8         52.25         62.09         4.41 o
   0   8   8          3.85          5.42         2.54 o
   1   8   8         12.17         11.99         3.98 o
   2   8   8         46.17         43.55         4.16 o
   3   8   8        496.39        510.52         9.64 o
   4   8   8         94.38         87.51         7.60 o
   5   8   8        140.99        145.02         6.78 o
   6   8   8         19.79         25.70         5.04 o
   7   8   8          0.27          0.89         3.30 o
   8   8   8        155.21        160.69        13.39 o
   2   9   8         19.13         17.30         3.44 o
   3   9   8         10.13         12.34         5.94 o
   4   9   8         16.90         13.26         3.86 o
   5   9   8        246.48        237.01        13.79 o
   6   9   8         75.33         57.85         8.42 o
  -2  -8   9          0.11          1.23         5.46 o
  -1  -8   9         23.51         27.51         6.15 o
   0  -8   9         21.31         22.84         6.24 o
   1  -8   9        263.77        280.60        12.61 o
   2  -8   9        536.74        554.99        17.65 o
  -4  -7   9        251.75        242.37        12.54 o
  -3  -7   9        109.21        101.85         9.21 o
  -2  -7   9          2.17          5.57         4.88 o
  -1  -7   9          9.90         13.28         5.56 o
   0  -7   9          5.50          7.24         2.93 o
   1  -7   9        373.14        360.78         9.53 o
   2  -7   9        449.83        475.97        13.58 o
   3  -7   9         14.92         20.74         3.84 o
  -5  -6   9          0.62         -2.52         4.56 o
  -4  -6   9         23.67         28.56         6.42 o
  -3  -6   9        459.10        477.47        17.47 o
  -2  -6   9        170.32        171.86         9.89 o
  -1  -6   9        169.35        165.84         9.59 o
   0  -6   9         31.89         27.27         3.51 o
   1  -6   9         48.43         49.06         4.20 o
   2  -6   9        105.47        111.20         5.61 o
   3  -6   9        244.92        254.69         8.09 o
   4  -6   9         68.67         74.69         5.28 o
   5  -6   9        134.45        147.92         9.34 o
  -6  -5   9         23.74         27.05         2.98 o
  -5  -5   9        154.90        163.24         5.95 o
  -4  -5   9         49.88         61.99         7.34 o
  -3  -5   9        169.08        168.92         9.69 o
  -2  -5   9        151.74        154.65         9.43 o
  -1  -5   9        332.07        322.04        10.56 o
   0  -5   9        148.86        138.81         5.60 o
   1  -5   9          0.31          0.32         2.57 o
   2  -5   9         71.18         64.10         5.18 o
   3  -5   9        249.05        245.40         7.72 o
   4  -5   9        285.43        279.60         7.29 o
   5  -5   9        162.67        152.74         5.51 o
   6  -5   9         66.24         59.74         5.22 o
  -6  -4   9         59.57         54.57         5.59 o
  -5  -4   9        293.62        305.39        10.25 o
  -4  -4   9          6.41          6.79         2.36 o
  -3  -4   9        131.79        126.44         8.71 o
  -2  -4   9        272.09        276.36         7.37 o
  -1  -4   9        402.01        394.73         9.19 o
   0  -4   9        699.15        672.26        13.44 o
   1  -4   9        275.55        268.20         7.56 o
   2  -4   9        176.02        177.47        10.25 o
   3  -4   9        435.85        405.54         8.15 o
   4  -4   9        531.47        513.44        11.76 o
   5  -4   9        149.15        143.49         6.15 o
   6  -4   9        598.13        570.52        21.70 o
   7  -4   9        140.76        132.48        16.29 o
  -6  -3   9         70.62         68.86         6.24 o
  -5  -3   9        205.96        193.07         6.74 o
  -4  -3   9        109.98        111.81         4.26 o
  -3  -3   9         35.54         29.92         2.06 o
  -2  -3   9          5.71          6.09         2.21 o
  -1  -3   9        729.66        720.70        14.30 o
   0  -3   9        385.47        360.95         8.45 o
   1  -3   9        424.49        401.23         9.21 o
   2  -3   9        204.68        199.78         5.38 o
   3  -3   9         10.81         10.08         2.36 o
   4  -3   9         22.64         22.32         2.80 o
   5  -3   9        234.41        231.73         6.22 o
   6  -3   9        433.93        425.06         8.69 o
   7  -3   9         69.23         74.14         4.57 o
  -6  -2   9        291.90        286.98         8.60 o
  -5  -2   9        178.08        174.81         8.13 o
  -4  -2   9        255.42        253.80         7.26 o
  -3  -2   9       1101.02       1105.45        20.86 o
  -2  -2   9        184.60        190.43         4.54 o
  -1  -2   9         18.02         19.02         2.50 o
   0  -2   9        241.83        235.57         6.44 o
   1  -2   9        613.65        578.46        11.53 o
   2  -2   9        404.77        375.71         7.22 o
   3  -2   9        489.89        474.77         8.55 o
   4  -2   9         80.07         74.63         3.61 o
   5  -2   9        112.64         97.35         4.15 o
   6  -2   9        329.86        315.02         7.19 o
   7  -2   9        382.64        380.32         8.35 o
   8  -2   9        131.23        123.36         5.22 o
  -6  -1   9         97.90         93.08         6.10 o
  -5  -1   9         28.86         32.23         3.81 o
  -4  -1   9        501.89        494.59        14.52 o
  -3  -1   9        434.60        450.06         7.74 o
  -2  -1   9          8.61          7.74         1.55 o
  -1  -1   9        360.29        350.88         5.46 o
   0  -1   9        123.43        125.83         6.72 o
   1  -1   9        865.51        848.65        15.30 o
   2  -1   9        803.05        767.96        12.62 o
   3  -1   9        391.44        375.96         7.08 o
   4  -1   9        496.49        469.35         8.36 o
   5  -1   9          3.52          3.51         2.12 o
   6  -1   9          9.39          9.14         2.50 o
   7  -1   9        470.19        453.22         8.96 o
   8  -1   9        142.01        145.43         5.39 o
   9  -1   9        280.63        305.97        12.88 o
  -6   0   9        197.04        195.82         7.35 o
  -5   0   9          2.60          0.70         2.81 o
  -4   0   9        190.02        194.30         5.80 o
  -3   0   9        266.74        263.13         5.56 o
  -2   0   9        243.53        258.71         5.38 o
  -1   0   9        444.61        439.89         6.32 o
   0   0   9        238.02        233.45         4.03 o
   1   0   9        238.28        236.33         5.09 o
   2   0   9        531.40        516.22         8.49 o
   3   0   9       1021.56       1005.57        14.37 o
   4   0   9        546.77        550.81         9.12 o
   5   0   9        606.89        581.98         9.71 o
   6   0   9          5.52          6.48         2.23 o
   7   0   9         88.02         86.17         6.22 o
   8   0   9        159.71        153.59         5.31 o
   9   0   9        266.61        253.21        12.10 o
  -6   1   9        202.15        210.10        11.67 o
  -5   1   9         22.18         19.42         2.60 o
  -4   1   9          7.10          8.15         2.21 o
  -3   1   9        209.02        190.35         5.55 o
  -2   1   9        418.93        422.56         7.46 o
  -1   1   9        444.90        433.42         7.33 o
   0   1   9       1075.62       1032.75        12.33 o
   1   1   9         49.01         52.29         2.19 o
   2   1   9         94.59         97.07         4.03 o
   3   1   9         18.31         21.23         2.44 o
   4   1   9        426.28        410.91         7.25 o
   5   1   9       1193.22       1154.52        16.29 o
   6   1   9         13.69         13.89         2.40 o
   7   1   9         27.75         24.56         2.81 o
   8   1   9         53.64         58.41         4.30 o
   9   1   9         21.94         28.99         4.02 o
  -5   2   9        329.85        337.64         7.46 o
  -4   2   9         45.34         45.26         4.31 o
  -3   2   9         31.92         28.66         2.61 o
  -2   2   9        378.02        375.68         8.29 o
  -1   2   9        263.38        255.64         5.38 o
   0   2   9       1594.01       1534.85        20.50 o
   1   2   9        299.22        310.90         5.81 o
   2   2   9         62.60         65.42         2.04 o
   3   2   9          8.75         11.29         1.80 o
   4   2   9        803.52        808.92        11.82 o
   5   2   9        525.96        529.86         8.81 o
   6   2   9        699.48        680.61        13.83 o
   7   2   9        464.54        446.92         8.36 o
   8   2   9          3.83          2.93         3.06 o
   9   2   9         39.41         39.11         4.19 o
  -5   3   9        279.86        287.80         8.67 o
  -4   3   9        125.54        120.59         4.52 o
  -3   3   9          8.55         13.93         2.40 o
  -2   3   9          1.00          1.45         2.03 o
  -1   3   9         26.54         32.38         2.90 o
   0   3   9        293.15        311.36         6.16 o
   1   3   9        730.23        717.23        10.89 o
   2   3   9        317.80        312.11         5.92 o
   3   3   9         79.82         75.53         2.24 o
   4   3   9          2.85          2.46         1.66 o
   5   3   9        108.33        105.42         3.54 o
   6   3   9        532.74        510.85        10.76 o
   7   3   9        598.66        596.76        11.56 o
   8   3   9         65.38         66.59         5.02 o
   9   3   9         17.82         18.09         3.58 o
  -4   4   9        182.80        174.94         7.77 o
  -3   4   9        119.38        120.72         4.75 o
  -2   4   9        259.44        267.30         6.29 o
  -1   4   9         57.41         59.88         3.21 o
   0   4   9         24.33         24.46         2.70 o
   1   4   9        646.50        604.78         9.83 o
   2   4   9        888.00        834.91        12.45 o
   3   4   9        395.05        401.64         7.25 o
   4   4   9        194.86        193.06         3.50 o
   5   4   9          1.64          0.83         1.73 o
   6   4   9        113.81        118.52         5.15 o
   7   4   9        261.09        275.11         7.67 o
   8   4   9        113.29        118.80         5.64 o
   9   4   9        158.91        151.74         6.72 o
  -3   5   9        299.70        325.15         7.60 o
  -2   5   9        291.74        292.33         7.52 o
  -1   5   9         32.13         34.70         3.08 o
   0   5   9          4.13          6.36         2.15 o
   1   5   9          2.16          2.69         3.38 o
   2   5   9        635.13        598.20        13.71 o
   3   5   9        111.30        117.16         3.91 o
   4   5   9        564.19        551.02         9.42 o
   5   5   9        126.44        128.76         3.75 o
   6   5   9         65.94         65.19         5.24 o
   9   5   9        331.31        351.80        13.25 o
  -2   6   9        289.81        270.63         6.82 o
  -1   6   9        138.28        142.34         5.08 o
   0   6   9         70.95         66.36         3.71 o
   1   6   9          1.66          2.58         2.11 o
   2   6   9        164.02        159.66         8.08 o
   3   6   9        164.63        168.75         6.32 o
   4   6   9        522.19        511.38         9.05 o
   5   6   9        160.43        160.28         8.08 o
   6   6   9          1.29         12.66         3.84 o
   7   6   9          0.07         -3.61         3.61 o
   8   6   9         92.66         92.14         7.38 o
  -1   7   9         86.12         80.18         8.57 o
   0   7   9        300.46        292.38         7.09 o
   1   7   9          2.46          2.62         2.34 o
   2   7   9         24.41         19.18         2.98 o
   3   7   9         89.56         84.21         4.60 o
   4   7   9         40.33         37.86         3.43 o
   5   7   9        271.74        267.66         8.29 o
   6   7   9         80.95         71.93         7.94 o
   1   8   9         10.19          9.72         4.62 o
   2   8   9        262.13        270.52         8.56 o
   3   8   9         15.45         15.06         3.25 o
   4   8   9         66.14         66.64         5.29 o
   5   8   9        207.49        195.00         9.87 o
   6   8   9        173.49        167.64         7.40 o
   7   8   9         12.55         27.22        11.41 o
  -3  -7  10        140.66        146.06         9.88 o
  -2  -7  10        134.12        121.15         9.30 o
  -1  -7  10         97.27        110.77         9.11 o
   0  -7  10        137.46        136.26         9.41 o
   1  -7  10         15.97         18.31         3.69 o
   2  -7  10          9.52          6.29         3.61 o
  -4  -6  10         97.72        116.58         9.80 o
  -3  -6  10         22.81         28.98         5.99 o
  -2  -6  10         92.13         92.34         8.51 o
  -1  -6  10        178.29        187.41        10.45 o
   0  -6  10        154.70        153.54         9.08 o
   1  -6  10        167.52        169.90         6.67 o
   2  -6  10         22.17         26.39         3.92 o
   3  -6  10         13.77         11.55         3.51 o
   4  -6  10        274.77        264.86         9.30 o
  -5  -5  10         59.30         63.73         7.78 o
  -4  -5  10         44.68         55.30         7.25 o
  -3  -5  10         34.21         33.57         5.98 o
  -2  -5  10         10.33         14.37         5.05 o
  -1  -5  10        254.56        252.08         7.50 o
   0  -5  10        264.79        267.17         7.97 o
   1  -5  10        362.68        341.25         9.07 o
   2  -5  10         79.83         80.08         5.08 o
   3  -5  10         27.04         32.81         4.62 o
   4  -5  10         37.35         42.40         4.35 o
   5  -5  10          8.59         12.27         3.08 o
  -6  -4  10        129.30        140.88        12.97 o
  -4  -4  10        192.99        196.70        10.65 o
  -3  -4  10        361.30        374.48        14.43 o
  -2  -4  10        480.17        480.71        10.77 o
  -1  -4  10        189.77        169.31         5.97 o
   0  -4  10         41.68         39.14         3.75 o
   1  -4  10        441.51        429.74        19.08 o
   2  -4  10        442.26        428.35        19.86 o
   3  -4  10        334.63        318.72         8.72 o
   4  -4  10         45.94         42.85         3.60 o
   5  -4  10         17.88         18.32         3.30 o
   6  -4  10         76.19         76.67         4.50 o
  -6  -3  10          6.76          6.77         3.30 o
  -5  -3  10         20.69         23.40         3.28 o
  -4  -3  10        311.45        303.24        10.49 o
  -3  -3  10        507.57        509.00        16.86 o
  -2  -3  10        217.97        215.28         6.54 o
  -1  -3  10         63.44         59.89         3.85 o
   0  -3  10        118.67        116.62         5.03 o
   1  -3  10        535.73        496.55        10.85 o
   2  -3  10        377.32        334.16         8.56 o
   3  -3  10        783.95        732.56        12.09 o
   4  -3  10        125.83        123.70         4.80 o
   5  -3  10          0.96          2.26         2.60 o
   6  -3  10         28.87         26.21         3.31 o
   7  -3  10         33.68         32.74         3.67 o
  -5  -2  10         27.67         23.03         3.70 o
  -4  -2  10          6.82          5.58         3.18 o
  -3  -2  10         78.14         80.03         3.39 o
  -2  -2  10        292.49        331.17        12.26 o
  -1  -2  10        588.13        587.73        11.92 o
   0  -2  10         14.10         13.06         2.58 o
   1  -2  10          0.56          0.22         2.25 o
   2  -2  10         72.99         66.64         3.55 o
   3  -2  10        570.94        534.84         9.50 o
   4  -2  10        843.95        774.09        12.52 o
   5  -2  10        244.41        234.11        10.93 o
   6  -2  10         11.44          9.20         2.82 o
   7  -2  10         14.59         11.74         3.17 o
  -6  -1  10        102.19        102.24         8.77 o
  -5  -1  10          4.76          1.21         3.90 o
  -4  -1  10          0.33         -0.26         2.68 o
  -3  -1  10         41.11         44.50         2.95 o
  -2  -1  10        417.80        427.79         7.49 o
  -1  -1  10       1320.11       1299.81        22.15 o
   0  -1  10        202.99        204.30         8.77 o
   1  -1  10        109.73        107.42         6.21 o
   2  -1  10         45.79         43.05         2.91 o
   3  -1  10        155.52        147.81         4.61 o
   4  -1  10        301.27        289.72         8.99 o
   5  -1  10        458.21        432.88         8.40 o
   6  -1  10        154.97        151.15         6.74 o
   7  -1  10         38.22         35.80         3.43 o
   8  -1  10         16.67         17.09         3.18 o
  -5   0  10         79.98         82.13         5.88 o
  -4   0  10        135.05        132.95         5.27 o
  -3   0  10          1.56          1.53         1.88 o
  -2   0  10          4.48          3.46         1.88 o
  -1   0  10       1093.45       1059.57        15.02 o
   0   0  10        350.22        354.61         8.91 o
   1   0  10        409.68        395.78         8.63 o
   2   0  10        774.60        784.00        12.60 o
   3   0  10         91.25         89.03         3.66 o
   4   0  10        177.73        186.19         5.08 o
   5   0  10        493.02        476.13         8.74 o
   6   0  10        354.89        337.16         7.80 o
   7   0  10        416.55        394.50         8.22 o
   8   0  10         71.97         70.31         4.22 o
  -5   1  10        212.54        213.24         7.76 o
  -4   1  10        162.66        156.77         4.88 o
  -3   1  10         74.55         76.07         4.21 o
  -2   1  10          0.30          2.42         1.89 o
  -1   1  10        152.70        171.43         9.56 o
   0   1  10         46.40         52.87         2.68 o
   1   1  10        752.06        750.89        13.59 o
   2   1  10        338.79        346.28         6.55 o
   3   1  10          4.76          4.79         2.04 o
   4   1  10         87.67         90.75         3.62 o
   5   1  10         27.39         30.72         2.77 o
   6   1  10        834.18        821.01        12.95 o
   7   1  10        190.63        180.45         5.51 o
   8   1  10        170.71        172.26         5.58 o
  -5   2  10          9.68         16.17         4.40 o
  -4   2  10        161.06        168.46         5.24 o
  -3   2  10        341.45        332.04         8.17 o
  -2   2  10        161.52        158.62         5.31 o
  -1   2  10         51.26         45.62         2.85 o
   0   2  10        111.06        114.45         3.80 o
   1   2  10        668.02        646.58        10.55 o
   2   2  10        224.01        226.23        10.92 o
   3   2  10       1096.98       1093.62        15.31 o
   4   2  10        312.12        315.78         6.31 o
   5   2  10         58.99         56.48         3.11 o
   6   2  10        213.82        216.34         5.47 o
   7   2  10        115.87        129.93         4.79 o
   8   2  10        265.00        264.25        10.66 o
   9   2  10         70.21         80.93         8.39 o
  -4   3  10        288.24        317.68         9.67 o
  -3   3  10        256.39        263.76         6.37 o
  -2   3  10        308.43        312.77         7.84 o
  -1   3  10         55.32         47.95         3.01 o
   0   3  10         43.71         50.17         4.72 o
   1   3  10        315.69        311.29         6.24 o
   2   3  10        122.93        124.40         3.89 o
   3   3  10       1133.88       1124.24        27.34 o
   4   3  10         60.89         64.71         3.67 o
   5   3  10        224.79        223.56         5.21 o
   6   3  10         34.86         33.96         3.40 o
   7   3  10        210.46        201.49         5.39 o
   8   3  10        150.15        139.12         6.15 o
   9   3  10        185.01        190.75        10.82 o
  -3   4  10        142.36        146.32         5.21 o
  -2   4  10        122.18        125.80         4.76 o
  -1   4  10        212.37        210.44         6.27 o
   0   4  10        274.80        253.50         5.85 o
   1   4  10         70.07         68.25         3.34 o
   2   4  10         87.44         94.52         3.72 o
   3   4  10        448.62        456.19        11.24 o
   4   4  10        219.12        226.99         8.80 o
   5   4  10        188.39        199.96         8.41 o
   6   4  10         60.52         59.22         3.22 o
   7   4  10         38.03         38.74         3.72 o
   8   4  10        245.99        250.17        15.16 o
   9   4  10        287.19        337.24        13.94 o
  -2   5  10        115.88        114.67         5.60 o
  -1   5  10         46.50         45.39         3.35 o
   0   5  10        124.84        122.92         5.30 o
   1   5  10        241.84        241.24         6.86 o
   2   5  10          6.01          8.34         2.21 o
   3   5  10         11.75         10.02         2.26 o
   4   5  10        448.69        452.42         9.64 o
   5   5  10         44.48         45.66         5.03 o
   6   5  10        225.59        236.27         9.07 o
   7   5  10        309.86        308.31         8.15 o
   8   5  10         88.87         87.66         8.00 o
   9   5  10          2.00         -4.17         5.16 o
  -1   6  10        216.13        228.19         6.21 o
   0   6  10        303.97        316.20         7.27 o
   1   6  10        137.72        140.21         5.45 o
   2   6  10        340.12        348.07         8.48 o
   3   6  10         56.98         62.22         3.51 o
   4   6  10         76.89         81.76         3.78 o
   5   6  10        194.71        201.96         8.73 o
   8   6  10         14.74         23.19         3.84 o
   0   7  10          3.26          7.92         5.34 o
   1   7  10        136.51        149.31         5.42 o
   2   7  10        263.89        269.16         6.74 o
   3   7  10         18.64         16.87         3.12 o
   4   7  10          9.98         14.10         2.63 o
   5   7  10          1.42         -0.55         3.55 o
   2   8  10        118.52        107.71         9.86 o
   3   8  10         88.07         96.26         4.52 o
   4   8  10         33.34         26.64         5.52 o
   5   8  10         29.22         30.15         4.15 o
   6   8  10         70.16         68.27         5.30 o
  -3  -6  11         88.46        109.35         9.35 o
  -2  -6  11         22.83         24.78         5.90 o
  -1  -6  11         38.84         45.00         6.70 o
   0  -6  11         13.79         15.30         3.33 o
   1  -6  11        156.36        165.51         6.86 o
   2  -6  11        106.53        114.64         9.74 o
   3  -6  11        265.00        267.26        12.02 o
  -4  -5  11        390.94        408.96        16.01 o
  -3  -5  11        222.35        239.55        12.27 o
  -2  -5  11         64.40         73.59         7.86 o
  -1  -5  11         82.99         84.16         7.91 o
   0  -5  11          4.00          2.78         3.38 o
   1  -5  11        171.45        160.72         6.50 o
   2  -5  11        185.99        178.29         6.79 o
   3  -5  11        393.22        389.78        10.55 o
   4  -5  11         19.81         17.16         3.75 o
  -3  -4  11         19.14         19.01         5.45 o
  -2  -4  11        141.12        150.23         9.58 o
  -1  -4  11        138.68        144.81        12.17 o
   0  -4  11        194.61        193.25        15.66 o
   1  -4  11         90.61         80.35         5.03 o
   2  -4  11          8.96          7.85         3.12 o
   3  -4  11        263.99        263.58         8.22 o
   4  -4  11         93.65         92.30         4.77 o
   5  -4  11        317.75        292.44         7.51 o
  -3  -3  11         85.05         95.40         7.30 o
  -2  -3  11        387.76        388.41         9.47 o
  -1  -3  11        284.39        296.71         8.11 o
   0  -3  11        454.55        443.80        10.33 o
   1  -3  11        300.00        297.77         8.29 o
   2  -3  11          3.99          1.65         2.92 o
   3  -3  11        112.63        106.56         5.39 o
   4  -3  11        238.60        234.90         7.74 o
   5  -3  11        240.97        246.62         7.25 o
   6  -3  11        142.31        144.93         5.69 o
  -5  -2  11         67.14         72.13         4.70 o
  -2  -2  11         71.32         75.89         5.81 o
  -1  -2  11        119.25        129.52         5.33 o
   0  -2  11        385.04        394.97         9.41 o
   1  -2  11        408.13        405.80         9.68 o
   2  -2  11        212.70        196.46         6.65 o
   3  -2  11         67.62         66.16         3.84 o
   4  -2  11        211.89        210.78         5.93 o
   5  -2  11        181.66        174.85         5.60 o
   6  -2  11        218.53        210.19         6.27 o
   7  -2  11        257.49        258.43         8.82 o
  -5  -1  11         58.83         55.37         5.65 o
  -4  -1  11        299.74        300.56         8.45 o
  -3  -1  11        129.33        141.69        10.23 o
  -2  -1  11         58.36         61.81         5.28 o
  -1  -1  11         71.07         74.23         5.84 o
   0  -1  11        176.03        178.65         5.80 o
   1  -1  11        290.17        289.60         7.63 o
   2  -1  11        371.52        378.98         7.65 o
   3  -1  11          3.63          3.53         2.40 o
   4  -1  11         55.18         48.76         5.58 o
   5  -1  11        233.08        227.25         6.20 o
   6  -1  11        312.97        311.88         7.49 o
   7  -1  11        287.53        289.04         7.39 o
  -4   0  11         36.70         39.57         5.32 o
  -3   0  11        140.44        144.14         4.63 o
  -2   0  11        368.91        367.74         8.27 o
  -1   0  11         38.17         38.33         4.72 o
   0   0  11          0.75          6.37         3.54 o
   1   0  11        901.64        889.65        22.92 o
   2   0  11         79.68         86.92         3.76 o
   3   0  11        341.46        340.54         7.05 o
   4   0  11       1055.80       1010.21        15.17 o
   5   0  11          0.75          5.05         3.13 o
   6   0  11         79.90         80.12         5.68 o
   7   0  11         24.80         26.59         3.25 o
   8   0  11        237.27        253.37         8.56 o
  -4   1  11        126.55        140.16         5.63 o
  -3   1  11        308.59        314.85         6.90 o
  -2   1  11        228.24        235.23         5.65 o
  -1   1  11        168.22        167.70         7.18 o
   0   1  11         34.07         41.85         4.81 o
   1   1  11        290.70        275.43        10.00 o
   2   1  11        120.23        134.27         5.38 o
   3   1  11        985.04       1011.86        15.14 o
   4   1  11        418.12        424.48         8.05 o
   5   1  11        129.19        131.65         4.65 o
   6   1  11          4.92          5.38         2.54 o
   7   1  11          3.50          4.25         2.69 o
   8   1  11        364.43        359.38        10.40 o
  -4   2  11        159.97        170.25         6.76 o
  -3   2  11          2.24          4.11         2.82 o
  -2   2  11        196.84        191.75         5.32 o
  -1   2  11        237.18        243.48         6.87 o
   0   2  11        458.90        440.71         9.24 o
   1   2  11          3.12          2.01         3.46 o
   2   2  11          7.21          7.89         3.71 o
   3   2  11        152.17        167.47         7.37 o
   4   2  11        167.75        173.90         4.86 o
   5   2  11        530.63        537.53         9.44 o
   6   2  11         35.71         43.32         3.17 o
   7   2  11          0.57         -0.28         2.70 o
   8   2  11         27.53         32.87         5.39 o
  -3   3  11         32.43         37.66         3.27 o
  -2   3  11         51.29         60.05         4.20 o
  -1   3  11        375.51        379.25         7.59 o
   0   3  11        341.23        324.37         8.44 o
   1   3  11         59.18         64.53         3.69 o
   2   3  11         34.91         35.77         4.78 o
   3   3  11         90.04         98.04         6.30 o
   5   3  11        679.28        686.76        11.06 o
   6   3  11        325.82        322.73         6.94 o
   7   3  11         60.23         65.60         3.81 o
   8   3  11          1.37          1.60         3.10 o
  -2   4  11         32.15         27.84         3.65 o
  -1   4  11        208.61        219.60         6.63 o
   0   4  11        151.56        155.83         4.81 o
   1   4  11        645.24        620.35        10.44 o
   2   4  11        107.66        112.69         4.82 o
   3   4  11         17.38         17.55         3.99 o
   4   4  11         30.00         30.76         4.74 o
   5   4  11        240.28        254.88        10.53 o
   6   4  11        498.03        519.40        11.15 o
   7   4  11        178.41        177.79         6.65 o
   8   4  11         84.32         95.33         5.49 o
  -1   5  11         12.17         13.34         2.76 o
   0   5  11         20.19         19.16         3.22 o
   1   5  11        269.22        273.22         6.57 o
   2   5  11        366.28        381.27         7.70 o
   3   5  11         39.25         38.88         4.90 o
   4   5  11         12.63         10.07         4.02 o
   8   5  11        148.82        160.69        10.76 o
   0   6  11         19.67         28.28         4.09 o
   1   6  11         60.58         63.84         4.44 o
   2   6  11         49.45         46.35         3.36 o
   3   6  11        170.61        172.79         6.02 o
   4   6  11        179.08        186.03         9.10 o
   5   6  11         32.38         42.59         5.17 o
   2   7  11          4.25         -1.86         4.00 o
   3   7  11        428.09        444.03         8.93 o
   4   7  11         58.31         60.97         4.38 o
   1  -6  12          7.73          3.89         4.16 o
  -2  -5  12        418.91        433.07        16.44 o
  -1  -5  12        167.89        157.91        10.21 o
   0  -5  12         70.77         75.45         5.03 o
   1  -5  12        392.33        394.28        14.86 o
   2  -5  12         12.66         16.68         3.69 o
   3  -5  12         23.56         27.53         5.58 o
  -3  -4  12          0.98          4.44         3.71 o
  -2  -4  12         73.98         76.04         7.69 o
  -1  -4  12         60.32         60.48         4.45 o
   0  -4  12        135.98        135.51         6.15 o
   1  -4  12        415.48        422.13        10.76 o
   2  -4  12         36.19         39.58         4.46 o
   3  -4  12         17.97         17.22         4.59 o
   4  -4  12          7.22          9.72         3.60 o
  -2  -3  12        170.23        175.45         9.51 o
  -1  -3  12          7.99         11.51         3.13 o
   0  -3  12         26.52         31.17         5.59 o
   1  -3  12        337.87        338.10         9.04 o
   2  -3  12        159.50        165.03         6.71 o
   3  -3  12        118.73        119.74         6.00 o
   4  -3  12         14.25         16.42         3.28 o
   5  -3  12          1.49          2.79         2.90 o
  -2  -2  12         86.52         92.82         6.61 o
  -1  -2  12         62.34         66.54         4.30 o
   0  -2  12         29.47         29.11         3.36 o
   1  -2  12         13.50         13.15         3.03 o
   2  -2  12        425.86        403.45        10.06 o
   3  -2  12        373.39        376.31         8.31 o
   4  -2  12        155.52        154.19         5.57 o
   5  -2  12         15.66         15.68         3.13 o
   6  -2  12          0.77          0.50         2.85 o
  -2  -1  12        395.31        423.11        13.79 o
   0  -1  12         44.68         46.14         5.35 o
   1  -1  12         59.17         59.12         4.20 o
   2  -1  12        211.95        208.45         6.80 o
   3  -1  12       1086.96       1077.12        16.35 o
   4  -1  12        381.22        374.33         8.03 o
   5  -1  12         31.84         36.38         3.55 o
   6  -1  12         97.26         92.76         4.84 o
   7  -1  12         13.22          6.12         6.09 o
  -4   0  12         38.61         42.83         3.90 o
  -3   0  12         65.79         76.35         6.37 o
  -2   0  12        131.82        146.47         8.20 o
  -1   0  12        277.06        294.15        10.87 o
   0   0  12        106.06        117.28         7.08 o
   1   0  12        143.48        160.84         8.58 o
   2   0  12          2.88          0.59         2.86 o
   3   0  12        137.85        137.17         4.80 o
   4   0  12         23.47         26.20         3.07 o
   5   0  12        324.54        312.72         8.98 o
   6   0  12         98.07        104.03         4.82 o
   7   0  12          7.33          9.08         2.93 o
  -3   1  12         27.59         31.43         2.93 o
  -2   1  12         58.45         62.61         5.87 o
  -1   1  12        255.73        272.38        10.82 o
   0   1  12        483.20        478.86        14.80 o
   1   1  12        151.82        156.23         7.91 o
   2   1  12         68.62         71.36         6.53 o
   3   1  12          2.61          0.85         2.49 o
   4   1  12        287.38        286.17         6.67 o
   5   1  12        201.00        191.56         5.62 o
   6   1  12        310.39        310.27         8.45 o
   7   1  12        176.27        183.41         6.06 o
   8   1  12         12.37         14.05         5.20 o
  -3   2  12         24.95         24.40         3.46 o
  -2   2  12         21.66         28.95         2.95 o
  -1   2  12          7.06         11.71         4.16 o
   0   2  12        242.83        263.30        10.69 o
   1   2  12        145.00        161.62         8.13 o
   2   2  12        348.74        345.06        12.13 o
   3   2  12         66.54         76.00         6.75 o
   4   2  12         49.97         49.73         3.81 o
   5   2  12         42.31         44.32         3.41 o
   6   2  12        423.72        417.50         8.54 o
   7   2  12        119.86        130.63         5.71 o
  -2   3  12         53.79         56.12         4.54 o
  -1   3  12         45.53         53.12         4.04 o
   0   3  12          7.80         13.08         4.20 o
   1   3  12        400.08        436.17        14.35 o
   2   3  12        202.22        213.02         9.37 o
   3   3  12        284.83        269.97        10.65 o
   4   3  12         64.50         70.46         6.71 o
   5   3  12         28.58         32.71         5.25 o
   6   3  12         52.38         56.71         3.69 o
   7   3  12        111.01        111.88         4.63 o
   8   3  12        183.68        204.59        11.30 o
  -1   4  12        145.75        155.02         6.57 o
   0   4  12        118.39        123.91         5.38 o
   1   4  12        192.49        194.49         9.38 o
   2   4  12         31.21         34.13         5.30 o
   3   4  12         90.62         96.89         6.87 o
   4   4  12        259.71        261.79        10.62 o
   5   4  12         86.39        106.43         7.92 o
   6   4  12         38.55         42.24         5.89 o
   7   4  12        132.46        144.86         7.52 o
   8   4  12        135.37        152.99        10.40 o
   0   5  12         16.59         14.76         3.53 o
   1   5  12          0.11         -0.63         5.58 o
   2   5  12         97.40         98.74         7.43 o
   3   5  12        173.00        189.20         9.45 o
   4   5  12        333.56        352.41        12.58 o
   6   5  12        144.14        145.90         8.80 o
   1   6  12        202.53        203.64        11.21 o
   2   6  12          0.09         -1.12         3.71 o
   3   6  12        168.24        170.96         8.71 o
   4   6  12         15.44         23.70         4.81 o
   5   6  12        106.92        130.75         7.91 o
   1  -5  13        126.49        143.43         8.41 o
  -1  -4  13          1.15          1.84         3.93 o
   0  -4  13         42.21         45.20         4.29 o
   1  -4  13        248.61        245.25        11.08 o
   2  -4  13         13.83         20.03         3.68 o
  -1  -3  13        156.62        178.82        14.65 o
   0  -3  13         44.85         50.40         4.30 o
   1  -3  13         32.28         31.79         4.44 o
   2  -3  13         44.44         47.10         4.48 o
   3  -3  13        373.00        369.44        10.25 o
  -2  -2  13         39.15         54.12         5.67 o
  -1  -2  13        152.80        170.52         8.97 o
   0  -2  13        122.83        146.91         6.04 o
   1  -2  13        342.39        355.47         9.49 o
   2  -2  13        129.03        120.11         5.76 o
   3  -2  13          7.84         14.74         3.76 o
   4  -2  13         10.35         14.95         3.52 o
  -1  -1  13        146.29        139.54         7.99 o
   0  -1  13        216.43        233.93        10.63 o
   1  -1  13        465.23        487.28        16.12 o
   2  -1  13         26.99         27.13         4.54 o
   3  -1  13         68.55         73.32         5.03 o
   4  -1  13         55.68         59.60         4.08 o
   5  -1  13        516.03        514.69        10.35 o
   6  -1  13         37.06         43.44         7.74 o
  -2   0  13          0.28         -0.21         4.03 o
  -1   0  13        102.75        123.16         8.07 o
   1   0  13        194.78        194.33         9.55 o
   2   0  13         77.66         83.41         7.26 o
   3   0  13        165.01        177.41        10.18 o
   4   0  13         29.99         31.61         3.42 o
   5   0  13        157.87        163.64         6.44 o
   6   0  13         93.35         93.96         4.85 o
  -2   1  13        171.51        195.75         9.44 o
  -1   1  13         13.22         16.23         4.79 o
   0   1  13        104.20        118.98         8.09 o
   1   1  13        170.98        178.46         9.39 o
   2   1  13        144.51        156.26         8.87 o
   3   1  13        444.88        469.79        16.09 o
   4   1  13         53.69         51.15         3.61 o
   5   1  13         33.59         36.69         3.52 o
   6   1  13        147.06        153.84         5.61 o
  -1   2  13         94.58        100.40         7.35 o
   0   2  13         10.60         13.91         4.83 o
   1   2  13         22.49         25.39         5.15 o
   2   2  13         48.48         58.03         6.31 o
   3   2  13        270.58        291.58        12.05 o
   4   2  13         80.04        105.41         8.27 o
   5   2  13        232.41        246.94         7.62 o
   6   2  13          1.46          4.04         3.00 o
   7   2  13          2.38          1.36         5.40 o
   0   3  13         45.74         49.50         5.78 o
   1   3  13          0.34          2.89         4.39 o
   2   3  13          3.21          6.11         4.11 o
   4   3  13        228.60        261.30        11.75 o
   5   3  13        401.51        452.98        15.98 o
   6   3  13          5.01          0.55         4.59 o
   7   3  13          0.79         -2.48         5.07 o
   2   4  13          3.86          7.22         4.33 o
   3   4  13          0.66          6.37         4.14 o
   5   4  13        172.85        191.34        10.37 o
   6   4  13        102.84        113.26         8.54 o
   5   5  13         53.23         56.72         6.83 o
   1  -3  14        170.16        171.28         9.24 o
   0  -2  14         48.38         47.09         5.71 o
   1  -2  14         71.98         59.85        14.48 o
   2  -2  14        207.99        230.42        10.89 o
   3  -2  14         11.46         15.70         4.83 o
   0  -1  14         13.84         10.56         4.60 o
   1  -1  14        102.27        107.56         7.92 o
   2  -1  14        354.21        382.52        14.76 o
   3  -1  14         94.57        109.23         9.33 o
   4  -1  14         68.15         72.07         5.46 o
   1   0  14          5.79          0.43         4.65 o
   2   0  14         40.92         46.16         6.31 o
   3   0  14        470.06        503.26        17.40 o
   4   0  14         62.76         69.28         5.18 o
   5   0  14         77.40         75.74         5.36 o
   2   1  14          8.46         11.08         4.81 o
   3   1  14        193.27        229.02        11.48 o
   6   1  14         34.03         33.27         6.89 o
                                                
